# Supplementary material for: Structural and evolutionary adaptation of rhoptry kinases and pseudokinases, a family of coccidian virulence factors
Source: BMC Evol Biol. 2013 Jun 6;13:117. doi: 10.1186/1471-2148-13-117 (PMC3682881; doi:10.1186/1471-2148-13-117)
Supplement: Additional file 1 — ROPK subfamily members in coccidian genomes. Classification of each rhoptry kinase gene in selected genomes into the identified subfamilies. [file 1471-2148-13-117-S1.csv]

Subfamily	Toxoplasma_gondii_GT1	Toxoplasma_gondii_ME49	Toxoplasma_gondii_VEG	Neospora_caninum	Sarcocystis_neurona	Eimeria_tenella
ROP2/8	TGGT1_126670	TGME49_215775 TGME49_215785	TGVEG_030050 TGVEG_030040	NCLIV_001970
ROP4/7	TGGT1_075470	TGME49_295125 TGME49_296015 TGME49_295110	TGVEG_050040 TGVEG_050030 TGVEG_050050	NCLIV_001950
ROP5	TGGT1_042710	TGME49_308090 TGME49_308093 TGME49_308096	TGVEG_069980	NCLIV_060740 NCLIV_060741 NCLIV_060730
ROP11	TGGT1_083110	TGME49_227810	TGVEG_068600	NCLIV_045585
ROP16	TGGT1_007360	TGME49_262730	TGVEG_071990	NCLIV_025120
ROP17	TGGT1_011620	TGME49_258580	TGVEG_075890	NCLIV_027930
ROP18	TGGT1_063760	TGME49_205250
ROP19/29/38	TGGT1_047990 TGGT1_047680	TGME49_242118 TGME49_242110 TGME49_322010 TGME49_242230 TGME49_323300 TGME49_322120 TGME49_242100 TGME49_323320 TGME49_242240 TGME49_322100 TGME49_322000		NCLIV_068890 NCLIV_017420 NCLIV_017410 NCLIV_017430 NCLIV_017440
ROP20	TGGT1_011980	TGME49_258230	TGVEG_076240	NCLIV_028170
ROP21/27	TGGT1_089730 TGGT1_043320	TGME49_313330 TGME49_263220	TGVEG_049690 TGVEG_097390	NCLIV_024700 NCLIV_056620	scaffold00008-1-1168930-1169676 scaffold00008-1-1174930-1175307	ETH_00014495
ROP22		TGME49_207700	TGVEG_040590	NCLIV_002650	scaffold00001-1-6681664-6683769
ROP23	TGGT1_051260	TGME49_239600	TGVEG_091990	NCLIV_016220
ROP24	TGGT1_001270	TGME49_252360	TGVEG_056070	NCLIV_007450 NCLIV_069590 NCLIV_068850
ROP25	TGGT1_018170	TGME49_202780	TGVEG_046570	NCLIV_022130
ROP26	TGGT1_123660	TGME49_211260	TGVEG_009140	NCLIV_011730
ROP28	TGGT1_011840	TGME49_258370	TGVEG_076100	NCLIV_028130
ROP30	TGGT1_082500	TGME49_227010	TGVEG_068030	NCLIV_046000	scaffold00013-6-1963375-1958288
ROP31	TGGT1_011370	TGME49_258800	TGVEG_075660	NCLIV_027710
ROP32	TGGT1_109770	TGME49_270920		NCLIV_035860
ROP33	TGGT1_020190	TGME49_201130	TGVEG_048170	NCLIV_023260
ROP34	TGGT1_050750	TGME49_240090	TGVEG_091480	NCLIV_000650
ROP35	TGGT1_006790	TGME49_304740	TGVEG_041270	NCLIV_044410 NCLIV_029900	scaffold00001-5-11104754-11103813 scaffold00006-4-2325348-2324317 scaffold00006-4-4122498-4121179 scaffold00005-6-4746927-4746007	ETH_00026495 ETH_00005905
ROP36	TGGT1_020500	TGME49_207610	TGVEG_040670	NCLIV_002580	scaffold00001-2-6592523-6594469
ROP37	TGGT1_074860	TGME49_294560	TGVEG_013410	NCLIV_001460	scaffold00012-3-1238508-1240910
ROP39	TGGT1_008060	TGME49_262050	TGVEG_072800
ROP40	TGGT1_031600	TGME49_291960	TGVEG_084990	NCLIV_012920
ROP41	TGGT1_056660	TGME49_266100	TGVEG_080460	NCLIV_048060
ROP42/43/44	TGGT1_023030 TGGT1_064740	TGME49_209985 TGME49_321700 TGME49_210095 TGME49_321710	TGVEG_038530 TGVEG_038540 TGVEG_058750	NCLIV_004220
ROP45	TGGT1_005680	TGME49_281675	TGVEG_088660	NCLIV_023580
ROP46	TGGT1_117490	TGME49_230470	TGVEG_025110	NCLIV_030990
ROP47	TGGT1_001390	TGME49_252500	TGVEG_056200	NCLIV_022270
ROP48		TGME49_234950
ROP49	TGGT1_113350	TGME49_274170	TGVEG_021530	NCLIV_033570
ROP50	TGGT1_101120	TGME49_249470	TGVEG_002390	NCLIV_065640
BPK1	TGGT1_002310	TGME49_253330	TGVEG_056600	NCLIV_007770
ROPK/Eten1						ETH_00027705 ETH_00027700 ETH_00027695
ROPK/Eten2a						ETH_00028765
ROPK/Eten2b						ETH_00028855
ROPK/Eten3						ETH_00020615 ETH_00020590 ETH_00020610 ETH_00005840 ETH_00021185 ETH_00020620 ETH_00020585
ROPK/Eten4						ETH_00000075 ETH_00000080
ROPK/Eten5						ETH_00005400 ETH_00005405 ETH_00005410 ETH_00005415
ROPK/Eten6						ETH_00002510
ROPK/Unique	TGGT1_054010	TGME49_296000	TGVEG_050080	NCLIV_031550 NCLIV_008640	scaffold00020-1-1045438-1047597 scaffold00002-6-7921008-7918576 scaffold00012-5-2155054-2153468 scaffold00036-5-800539-799046 scaffold00049-4-154712-150594 scaffold00002-4-7515206-7513791 scaffold00003-6-1186862-1184646 scaffold00007-2-1369058-1370494 scaffold00002-5-7506535-7505468	ETH_00005335 ETH_00005170 ETH_00005190 ETH_00028835 ETH_00013325 ETH_00016910
