# Supplementary material for: Structural and evolutionary adaptation of rhoptry kinases and pseudokinases, a family of coccidian virulence factors
Source: BMC Evol Biol. 2013 Jun 6;13:117. doi: 10.1186/1471-2148-13-117 (PMC3682881; doi:10.1186/1471-2148-13-117)
Supplement: Additional file 3 — ROPK subfamily HMM profile database. HMMer 3.0 database containing profiles for each individual ROPK subfamily, the ROPK family as a whole, and typical protein-kinase-like (PKL) sequences which can be used to distinguish ROPKs from other protein kinases. [file 1471-2148-13-117-S3.hmm]

HMMER3/b [3.0 | March 2010]
NAME  ROPK
LENG  288
ALPH  amino
RF    no
CS    no
MAP   yes
DATE  Tue Jan 22 11:06:34 2013
NSEQ  44
EFFN  6.442627
CKSUM 3297025342
STATS LOCAL MSV      -10.8540  0.70162
STATS LOCAL VITERBI  -11.7647  0.70162
STATS LOCAL FORWARD   -5.4718  0.70162
HMM          A        C        D        E        F        G        H        I        K        L        M        N        P        Q        R        S        T        V        W        Y   
            m->m     m->i     m->d     i->m     i->i     d->m     d->d
  COMPO   2.52358  4.28082  2.98632  2.71478  3.20776  2.84060  3.64132  3.05460  2.77486  2.27961  3.62186  3.19435  3.14243  3.09302  2.82260  2.64950  2.88043  2.61148  4.56372  3.64739
          2.68618  4.42225  2.77519  2.73123  3.46354  2.40513  3.72494  3.29354  2.67741  2.69355  4.24690  2.90347  2.73739  3.18146  2.89801  2.37887  2.77519  2.98518  4.58477  3.61503
          0.00569  5.56755  6.28990  0.61958  0.77255  0.00000        *
      1   2.26990  4.60672  5.18004  4.56564  2.59808  4.39777  4.73064  2.30412  3.83711  1.29942  2.77949  4.55577  4.76157  4.48725  4.36645  2.88150  2.86184  2.39101  5.22833  2.72054      1 - -
          2.68618  4.42225  2.77519  2.73123  3.46354  2.40513  3.72494  3.29354  2.67741  2.69355  4.24690  2.90347  2.73739  3.18146  2.89801  2.37887  2.77519  2.98518  4.58477  3.61503
          0.00569  5.56755  6.28990  0.61958  0.77255  0.48576  0.95510
      2   3.19510  4.93745  4.03905  2.86117  4.07761  3.76192  4.41549  2.13843  1.90272  2.97957  2.83781  3.88742  4.54560  3.73538  2.68620  3.19117  2.40639  1.89266  5.51633  3.23566      2 - -
          2.68618  4.42225  2.77519  2.73123  3.46354  2.40513  3.72494  3.29354  2.67741  2.69355  4.24690  2.90347  2.73739  3.18146  2.89801  2.37887  2.77519  2.98518  4.58477  3.61503
          0.00569  5.56755  6.28990  0.61958  0.77255  0.48576  0.95510
      3   2.89197  4.66093  4.84184  4.24726  3.44669  3.49972  4.66268  2.25420  3.72724  2.47409  2.58652  3.72461  4.07306  4.29509  1.28054  3.64385  3.21406  2.24094  3.76046  3.72154      3 - -
          2.68618  4.42225  2.77519  2.73123  3.46354  2.40513  3.72494  3.29354  2.67741  2.69355  4.24690  2.90347  2.73739  3.18146  2.89801  2.37887  2.77519  2.98518  4.58477  3.61503
          0.00569  5.56755  6.28990  0.61958  0.77255  0.48576  0.95510
      4   2.83253  4.53694  3.09137  2.69169  4.14468  1.35285  3.44267  3.30754  2.62890  2.61011  4.57512  3.22185  3.89258  3.07520  2.60456  3.15009  2.90956  3.57085  5.98734  4.61354      4 - -
          2.68618  4.42225  2.77519  2.73123  3.46354  2.40513  3.72494  3.29354  2.67741  2.69355  4.24690  2.90347  2.73739  3.18146  2.89801  2.37887  2.77519  2.98518  4.58477  3.61503
          0.00569  5.56755  6.28990  0.61958  0.77255  0.48576  0.95510
      5   2.70252  5.66125  2.88037  2.44008  5.00608  2.97850  4.11207  4.49184  1.74502  3.96640  4.70203  3.02476  2.83133  3.20854  1.76395  2.81439  3.17882  2.71734  6.09406  4.68329      5 - -
          2.68618  4.42225  2.77519  2.73123  3.46354  2.40513  3.72494  3.29354  2.67741  2.69355  4.24690  2.90347  2.73739  3.18146  2.89801  2.37887  2.77519  2.98518  4.58477  3.61503
          0.00569  5.56755  6.28990  0.61958  0.77255  0.48576  0.95510
      6   2.88174  4.65913  4.10888  3.63624  2.30859  4.35070  3.85606  2.57831  4.10843  2.07332  3.04373  3.54778  2.41833  4.30068  3.34498  3.64582  3.45510  1.56997  5.27468  2.90104      6 - -
          2.68618  4.42225  2.77519  2.73123  3.46354  2.40513  3.72494  3.29354  2.67741  2.69355  4.24690  2.90347  2.73739  3.18146  2.89801  2.37887  2.77519  2.98518  4.58477  3.61503
          0.00569  5.56755  6.28990  0.61958  0.77255  0.48576  0.95510
      7   2.86896  4.63119  5.13803  4.52800  3.71929  4.40982  3.68214  2.00852  4.32800  0.85572  3.41143  4.54806  4.77264  4.47318  3.84004  3.71852  2.80050  2.40003  5.25381  4.07723      7 - -
          2.68618  4.42225  2.77519  2.73123  3.46354  2.40513  3.72494  3.29354  2.67741  2.69355  4.24690  2.90347  2.73739  3.18146  2.89801  2.37887  2.77519  2.98518  4.58477  3.61503
          0.00569  5.56755  6.28990  0.61958  0.77255  0.48576  0.95510
      8   2.62667  5.50875  3.26435  2.92282  4.79369  1.00874  4.15690  4.23847  2.58861  3.78864  3.59209  3.12400  2.99124  3.27804  3.19805  3.01100  3.39211  3.57797  5.98117  4.06277      8 - -
          2.68618  4.42225  2.77519  2.73123  3.46354  2.40513  3.72494  3.29354  2.67741  2.69355  4.24690  2.90347  2.73739  3.18146  2.89801  2.37887  2.77519  2.98518  4.58477  3.61503
          0.00569  5.56755  6.28990  0.61958  0.77255  0.48576  0.95510
      9   2.29573  4.17856  3.84775  3.05316  2.40943  2.92265  4.52938  2.56320  3.70500  2.78855  3.57189  4.10340  4.01997  3.61793  3.40513  2.08297  2.81734  1.94902  5.39084  3.12513      9 - -
          2.68618  4.42225  2.77519  2.73123  3.46354  2.40513  3.72494  3.29354  2.67741  2.69355  4.24690  2.90347  2.73739  3.18146  2.89801  2.37887  2.77519  2.98518  4.58477  3.61503
          0.00569  5.56755  6.28990  0.61958  0.77255  0.48576  0.95510
     10   2.47656  5.59131  2.85457  2.79367  4.00466  0.90598  4.18193  4.35254  2.75233  3.88382  4.65394  3.46000  3.89711  3.29794  3.20071  3.18218  3.04727  3.96272  6.05975  4.67590     10 - -
          2.68618  4.42225  2.77519  2.73123  3.46354  2.40513  3.72494  3.29354  2.67741  2.69355  4.24690  2.90347  2.73739  3.18146  2.89801  2.37887  2.77519  2.98518  4.58477  3.61503
          0.00569  5.56755  6.28990  0.61958  0.77255  0.48576  0.95510
     11   1.88442  5.65016  3.03073  2.31647  3.77424  1.82667  3.37980  4.47300  2.72067  3.68519  4.69209  3.20248  3.91737  3.04390  2.79853  2.41941  2.79056  4.03821  6.08574  3.54616     11 - -
          2.68618  4.42225  2.77519  2.73123  3.46354  2.40513  3.72494  3.29354  2.67741  2.69355  4.24690  2.90347  2.73739  3.18146  2.89801  2.37887  2.77519  2.98518  4.58477  3.61503
          0.00569  5.56755  6.28990  0.61958  0.77255  0.48576  0.95510
     12   2.47847  5.04020  3.88116  2.83778  2.51287  2.77161  4.34986  3.09715  3.28920  2.40585  4.13575  3.19776  3.81191  3.15138  2.76086  2.84067  2.43614  3.32677  3.82445  2.18290     12 - -
          2.68618  4.42225  2.77519  2.73123  3.46354  2.40513  3.72494  3.29354  2.67741  2.69355  4.24690  2.90347  2.73739  3.18146  2.89801  2.37887  2.77519  2.98518  4.58477  3.61503
          0.00569  5.56755  6.28990  0.61958  0.77255  0.48576  0.95510
     13   2.13007  5.53395  3.46229  2.49462  4.82847  1.60244  4.14672  4.27967  2.90557  3.09937  4.58954  2.76912  4.34500  3.26289  3.10911  1.97966  2.67200  3.56091  5.99972  4.04069     13 - -
          2.68619  4.42279  2.77573  2.73122  3.46178  2.40447  3.72250  3.29408  2.67742  2.69355  4.24744  2.90401  2.73794  3.18200  2.89855  2.37902  2.77573  2.98358  4.58531  3.61557
          0.05682  2.93035  6.28990  2.40226  0.09487  0.48576  0.95510
     14   2.35915  4.64105  4.20405  3.81528  3.19009  3.47605  4.68632  1.66808  3.68204  1.86417  2.98172  3.96676  4.73238  4.35958  3.77118  3.37539  3.06900  1.65200  5.25870  4.07645     29 - -
          2.68618  4.42225  2.77519  2.73123  3.46354  2.40513  3.72494  3.29354  2.67741  2.69355  4.24690  2.90347  2.73739  3.18146  2.89801  2.37887  2.77519  2.98518  4.58477  3.61503
          0.00569  5.56755  6.28990  0.61958  0.77255  0.48576  0.95510
     15   2.91134  3.48852  3.74246  4.49897  3.01028  4.39733  4.72720  2.90968  4.30478  1.76760  3.74373  4.52856  4.76156  3.75383  4.34655  3.70489  2.74326  0.96656  5.24929  4.07097     30 - -
          2.68618  4.42225  2.77519  2.73123  3.46354  2.40513  3.72494  3.29354  2.67741  2.69355  4.24690  2.90347  2.73739  3.18146  2.89801  2.37887  2.77519  2.98518  4.58477  3.61503
          0.00569  5.56755  6.28990  0.61958  0.77255  0.48576  0.95510
     16   3.25040  4.62342  5.21424  4.59993  1.89282  4.42222  4.75506  2.58184  4.38566  1.46589  3.73391  4.58427  4.78421  4.51603  4.39402  3.19057  2.80957  1.56378  5.24540  2.74951     31 - -
          2.68618  4.42225  2.77519  2.73123  3.46354  2.40513  3.72494  3.29354  2.67741  2.69355  4.24690  2.90347  2.73739  3.18146  2.89801  2.37887  2.77519  2.98518  4.58477  3.61503
          0.00569  5.56755  6.28990  0.61958  0.77255  0.48576  0.95510
     17   2.67519  5.66071  2.85736  1.35600  4.26375  3.29482  3.48698  4.49111  1.83679  2.74575  4.70149  3.39235  4.31826  2.92401  2.86119  2.71502  3.38213  4.05116  6.09358  4.68288     32 - -
          2.68618  4.42225  2.77519  2.73123  3.46354  2.40513  3.72494  3.29354  2.67741  2.69355  4.24690  2.90347  2.73739  3.18146  2.89801  2.37887  2.77519  2.98518  4.58477  3.61503
          0.00569  5.56755  6.28990  0.61958  0.77255  0.48576  0.95510
     18   1.69927  4.62972  5.03473  4.43011  3.72520  3.17022  3.91632  2.90198  4.24862  1.67629  2.77662  4.48937  4.74554  4.40956  4.31267  3.08361  3.46124  1.42924  5.25006  4.07017     33 - -
          2.68618  4.42225  2.77519  2.73123  3.46354  2.40513  3.72494  3.29354  2.67741  2.69355  4.24690  2.90347  2.73739  3.18146  2.89801  2.37887  2.77519  2.98518  4.58477  3.61503
          0.00569  5.56755  6.28990  0.61958  0.77255  0.48576  0.95510
     19   2.92884  5.55097  3.25366  2.11403  3.47685  3.94801  4.14047  3.73555  2.49282  3.83685  3.43904  3.23394  3.55597  2.56493  2.45684  2.56069  2.15379  2.23321  4.12613  4.62955     34 - -
          2.68618  4.42225  2.77519  2.73123  3.46354  2.40513  3.72494  3.29354  2.67741  2.69355  4.24690  2.90347  2.73739  3.18146  2.89801  2.37887  2.77519  2.98518  4.58477  3.61503
          0.02308  5.56755  3.96358  0.61958  0.77255  0.48576  0.95510
     20   2.83659  5.62856  1.37578  2.19908  4.96362  3.60080  2.98322  3.95109  2.84622  3.50276  3.39523  3.39081  3.30717  2.69511  2.75769  3.10887  3.15837  3.03265  6.06728  4.66244     35 - -
          2.68618  4.42225  2.77519  2.73123  3.46354  2.40513  3.72494  3.29354  2.67741  2.69355  4.24690  2.90347  2.73739  3.18146  2.89801  2.37887  2.77519  2.98518  4.58477  3.61503
          0.00579  5.55026  6.27261  0.61958  0.77255  0.56758  0.83678
     21   2.82160  5.60812  3.13424  2.14652  4.93459  3.39566  4.11279  2.91326  2.06424  3.36369  4.65371  3.03413  3.48644  2.72477  2.92862  2.95833  3.14710  1.66364  6.05210  4.65265     36 - -
          2.68618  4.42225  2.77519  2.73123  3.46354  2.40513  3.72494  3.29354  2.67741  2.69355  4.24690  2.90347  2.73739  3.18146  2.89801  2.37887  2.77519  2.98518  4.58477  3.61503
          0.00579  5.55026  6.27261  0.61958  0.77255  0.56758  0.83678
     22   2.46548  5.65196  2.10678  1.90608  3.95462  3.59715  3.69932  4.48328  2.44451  3.60425  4.69258  3.38205  3.55660  2.56740  2.86556  2.09596  2.63427  3.41286  6.08454  4.67349     37 - -
          2.67630  4.43566  2.78029  2.72888  3.47220  2.39582  3.73158  3.30217  2.68308  2.70266  4.25659  2.90761  2.73779  3.18861  2.88894  2.36678  2.77729  2.98229  4.59251  3.62717
          0.54980  1.05023  2.61621  3.94011  0.01964  0.56758  0.83678
     23   2.84763  5.57862  2.75539  2.48223  4.90953  3.33321  3.69531  3.90033  2.81032  2.68931  4.62302  3.35441  3.25036  2.98738  2.20240  2.11237  1.77137  3.61087  6.01987  4.61762    173 - -
          2.68618  4.42225  2.77519  2.73123  3.46354  2.40513  3.72494  3.29354  2.67741  2.69355  4.24690  2.90347  2.73739  3.18146  2.89801  2.37887  2.77519  2.98518  4.58477  3.61503
          0.00624  5.47641  6.19876  0.61958  0.77255  0.53228  0.88494
     24   2.83944  5.63759  2.81854  2.37977  4.98243  1.71427  4.08834  4.46825  2.40919  3.13863  4.67832  2.72004  2.83557  3.04857  2.84516  2.13891  3.14674  4.02811  6.07040  4.07448    174 - -
          2.68618  4.42225  2.77519  2.73123  3.46354  2.40513  3.72494  3.29354  2.67741  2.69355  4.24690  2.90347  2.73739  3.18146  2.89801  2.37887  2.77519  2.98518  4.58477  3.61503
          0.00594  5.52509  6.24743  0.61958  0.77255  0.49345  0.94294
     25   3.14090  5.65285  3.01227  1.80563  4.99848  2.76262  3.06080  4.48485  2.27341  3.38344  4.69337  3.00813  3.61647  2.32228  2.52335  2.81666  2.84120  2.60759  6.08520  4.07476    175 - -
          2.68620  4.42227  2.77504  2.73125  3.46356  2.40515  3.72496  3.29356  2.67743  2.69341  4.24692  2.90349  2.73742  3.18148  2.89803  2.37889  2.77521  2.98520  4.58479  3.61505
          0.02086  3.97618  6.27261  0.65017  0.73806  0.43780  1.03691
     26   3.15079  5.65376  3.08815  2.07906  4.36861  2.85348  3.52223  4.47928  2.52238  3.14083  3.70335  2.79526  2.43226  2.78446  2.55655  2.69682  2.41169  3.17556  6.08838  3.37241    178 - -
          2.68618  4.42225  2.77519  2.73123  3.46354  2.40513  3.72494  3.29354  2.67741  2.69355  4.24690  2.90347  2.73739  3.18146  2.89801  2.37887  2.77519  2.98518  4.58477  3.61503
          0.00569  5.56755  6.28990  0.61958  0.77255  0.48576  0.95510
     27   3.04519  4.61043  5.20682  4.59151  2.00925  3.63729  4.73762  2.88543  4.37489  1.90544  3.11015  4.57105  4.77013  4.50397  4.38036  3.71874  3.46920  1.61025  3.25542  1.83456    179 - -
          2.68618  4.42225  2.77519  2.73123  3.46354  2.40513  3.72494  3.29354  2.67741  2.69355  4.24690  2.90347  2.73739  3.18146  2.89801  2.37887  2.77519  2.98518  4.58477  3.61503
          0.00569  5.56755  6.28990  0.61958  0.77255  0.48576  0.95510
     28   1.00688  5.15143  3.76458  3.02199  4.34495  3.45739  4.30496  3.73040  3.18609  3.11039  3.81325  3.34639  3.19930  3.51973  3.61280  2.54619  2.58367  2.72979  5.70714  4.42355    180 - -
          2.68618  4.42225  2.77519  2.73123  3.46354  2.40513  3.72494  3.29354  2.67741  2.69355  4.24690  2.90347  2.73739  3.18146  2.89801  2.37887  2.77519  2.98518  4.58477  3.61503
          0.00569  5.56755  6.28990  0.61958  0.77255  0.48576  0.95510
     29   1.73368  4.64844  3.25621  4.34154  3.74662  3.47634  4.69046  2.54683  4.17930  1.56264  2.84865  4.44490  4.73622  4.35744  4.27679  3.14944  3.46238  1.63993  5.26839  4.08560    181 - -
          2.68618  4.42225  2.77519  2.73123  3.46354  2.40513  3.72494  3.29354  2.67741  2.69355  4.24690  2.90347  2.73739  3.18146  2.89801  2.37887  2.77519  2.98518  4.58477  3.61503
          0.00569  5.56755  6.28990  0.61958  0.77255  0.48576  0.95510
     30   4.11405  6.28221  4.65416  3.82307  5.83777  4.71947  2.66280  5.13739  0.68620  3.20625  5.34405  4.20234  5.03991  3.65732  1.61200  3.25796  4.24213  4.80133  6.46089  5.33370    182 - -
          2.68618  4.42225  2.77519  2.73123  3.46354  2.40513  3.72494  3.29354  2.67741  2.69355  4.24690  2.90347  2.73739  3.18146  2.89801  2.37887  2.77519  2.98518  4.58477  3.61503
          0.00569  5.56755  6.28990  0.61958  0.77255  0.48576  0.95510
     31   2.45669  4.64135  5.22922  4.61741  2.97263  3.92553  4.78658  1.16576  4.40696  1.87536  3.42307  3.81209  4.80932  4.54141  4.42027  3.76090  3.50315  1.75757  5.28060  4.10394    183 - -
          2.68618  4.42225  2.77519  2.73123  3.46354  2.40513  3.72494  3.29354  2.67741  2.69355  4.24690  2.90347  2.73739  3.18146  2.89801  2.37887  2.77519  2.98518  4.58477  3.61503
          0.00569  5.56755  6.28990  0.61958  0.77255  0.48576  0.95510
     32   2.74487  3.67435  4.43039  3.85277  1.92110  3.67160  3.38675  2.85121  3.48124  2.35377  2.49342  3.73874  2.68276  3.00619  2.62965  3.53915  3.03937  3.02520  5.36834  2.78853    184 - -
          2.68618  4.42225  2.77519  2.73123  3.46354  2.40513  3.72494  3.29354  2.67741  2.69355  4.24690  2.90347  2.73739  3.18146  2.89801  2.37887  2.77519  2.98518  4.58477  3.61503
          0.00569  5.56755  6.28990  0.61958  0.77255  0.48576  0.95510
     33   3.22726  4.62428  5.05353  4.44727  2.45873  4.38098  3.87422  3.05938  3.72678  1.87698  3.01865  4.49706  3.28695  4.41853  3.27354  2.86921  2.72688  1.91370  3.30493  1.99614    185 - -
          2.68618  4.42225  2.77519  2.73123  3.46354  2.40513  3.72494  3.29354  2.67741  2.69355  4.24690  2.90347  2.73739  3.18146  2.89801  2.37887  2.77519  2.98518  4.58477  3.61503
          0.00569  5.56755  6.28990  0.61958  0.77255  0.48576  0.95510
     34   3.22379  3.39514  4.88542  4.28862  2.80314  2.61512  4.67243  2.54107  3.28080  2.36622  3.45995  4.41322  4.72317  2.65580  3.22665  2.42006  2.83624  1.96033  2.68330  3.41247    186 - -
          2.68618  4.42225  2.77519  2.73123  3.46354  2.40513  3.72494  3.29354  2.67741  2.69355  4.24690  2.90347  2.73739  3.18146  2.89801  2.37887  2.77519  2.98518  4.58477  3.61503
          0.00569  5.56755  6.28990  0.61958  0.77255  0.48576  0.95510
     35   2.01121  5.66000  2.51989  2.32738  5.00457  3.15553  3.77227  4.49019  2.46183  3.09204  4.70079  3.17819  2.43969  2.74341  2.39003  2.61768  3.01550  3.63453  4.37860  4.16070    187 - -
          2.68618  4.42225  2.77519  2.73123  3.46354  2.40513  3.72494  3.29354  2.67741  2.69355  4.24690  2.90347  2.73739  3.18146  2.89801  2.37887  2.77519  2.98518  4.58477  3.61503
          0.00569  5.56755  6.28990  0.61958  0.77255  0.48576  0.95510
     36   2.20269  5.63368  3.04654  2.57772  4.96687  3.53407  4.11822  3.81181  1.85856  2.57783  4.02130  2.72171  3.36064  3.09520  2.36528  2.80951  2.74879  2.77146  6.07354  4.66987    188 - -
          2.68618  4.42225  2.77519  2.73123  3.46354  2.40513  3.72494  3.29354  2.67741  2.69355  4.24690  2.90347  2.73739  3.18146  2.89801  2.37887  2.77519  2.98518  4.58477  3.61503
          0.00569  5.56755  6.28990  0.61958  0.77255  0.48576  0.95510
     37   2.21854  5.66079  2.41940  2.40962  3.17453  3.13406  4.11142  4.49158  2.32517  3.61290  4.15386  2.81810  3.58934  2.58946  2.59956  2.03950  3.00594  3.58480  6.09357  4.68271    189 - -
          2.68614  4.42236  2.77526  2.73016  3.46314  2.40538  3.72487  3.29534  2.67700  2.69409  4.24463  2.90402  2.73700  3.18154  2.89764  2.37860  2.77542  2.98570  4.58657  3.61475
          1.60916  0.82304  1.01930  1.70911  0.19970  0.48576  0.95510
     38   2.93818  5.04654  3.40031  2.03185  3.78253  3.79158  3.24804  3.66281  2.83049  2.33889  3.51984  2.76905  3.31798  2.77994  3.28190  2.68169  2.16531  2.62789  4.33269  4.25295    223 - -
          2.68618  4.42225  2.77519  2.73123  3.46354  2.40513  3.72494  3.29354  2.67741  2.69355  4.24690  2.90347  2.73739  3.18146  2.89801  2.37887  2.77519  2.98518  4.58477  3.61503
          0.00889  5.12284  5.84518  0.61958  0.77255  1.51023  0.24956
     39   2.61913  5.06184  3.10162  2.35877  3.47316  3.44296  3.99659  3.68435  2.81981  2.62925  4.13872  3.33937  3.38177  2.94136  3.04243  1.58600  3.16909  2.63805  4.33773  3.65727    224 - -
          2.68618  4.42225  2.77519  2.73123  3.46354  2.40513  3.72494  3.29354  2.67741  2.69355  4.24690  2.90347  2.73739  3.18146  2.89801  2.37887  2.77519  2.98518  4.58477  3.61503
          0.00889  5.12284  5.84518  0.61958  0.77255  0.92813  0.50301
     40   1.77324  5.43546  2.91678  2.27305  3.91994  3.12800  3.97111  4.21823  2.71800  3.72848  3.50153  3.07539  3.47239  2.64103  2.88166  2.34953  2.73542  2.62351  5.88565  4.49263    225 - -
          2.68618  4.42225  2.77519  2.73123  3.46354  2.40513  3.72494  3.29354  2.67741  2.69355  4.24690  2.90347  2.73739  3.18146  2.89801  2.37887  2.77519  2.98518  4.58477  3.61503
          0.00771  5.26468  5.98703  0.61958  0.77255  1.31854  0.31133
     41   2.64531  3.83088  2.64658  2.13923  4.81126  3.34891  3.96078  3.45294  1.96029  3.46281  4.52128  2.57778  3.39881  2.76450  2.87211  2.70448  2.99051  2.88388  3.55079  4.51323    226 - -
          2.68618  4.42225  2.77519  2.73123  3.46354  2.40513  3.72494  3.29354  2.67741  2.69355  4.24690  2.90347  2.73739  3.18146  2.89801  2.37887  2.77519  2.98518  4.58477  3.61503
          0.00771  5.26468  5.98703  0.61958  0.77255  1.22652  0.34717
     42   2.73124  5.48234  2.88205  1.99901  4.81468  2.96250  3.96937  3.66045  2.59174  2.84640  4.52637  3.25341  2.05374  2.63564  2.71622  2.42865  3.23355  3.09654  5.92271  4.51957    227 - -
          2.68618  4.42225  2.77519  2.73123  3.46354  2.40513  3.72494  3.29354  2.67741  2.69355  4.24690  2.90347  2.73739  3.18146  2.89801  2.37887  2.77519  2.98518  4.58477  3.61503
          0.00759  5.28069  6.00304  0.61958  0.77255  0.87773  0.53739
     43   2.69120  5.52954  3.30062  1.84643  4.86482  3.81997  4.00799  4.34388  2.32880  3.24896  3.58838  3.10988  3.63846  2.58402  2.14961  2.12305  2.92017  2.82300  5.96809  4.56321    228 - -
          2.68618  4.42225  2.77519  2.73123  3.46354  2.40513  3.72494  3.29354  2.67741  2.69355  4.24690  2.90347  2.73739  3.18146  2.89801  2.37887  2.77519  2.98518  4.58477  3.61503
          0.00699  5.36198  6.08433  0.61958  0.77255  0.95537  0.48560
     44   2.28571  5.49440  3.11377  1.90140  3.08159  3.84552  3.39753  3.40228  2.47279  2.66752  4.54319  3.12160  3.46294  2.42484  3.27097  2.41805  2.81170  3.27701  5.94577  4.55398    229 - -
          2.68618  4.42225  2.77519  2.73123  3.46354  2.40513  3.72494  3.29354  2.67741  2.69355  4.24690  2.90347  2.73739  3.18146  2.89801  2.37887  2.77519  2.98518  4.58477  3.61503
          0.00678  5.39237  6.11472  0.61958  0.77255  0.76810  0.62342
     45   1.95944  5.02425  3.74084  2.39400  4.19471  3.34231  3.77744  3.28921  2.78615  2.02318  4.11609  3.64868  3.21660  3.24299  3.57029  2.53725  3.16867  2.15606  4.15863  3.47927    230 - -
          2.68618  4.42225  2.77519  2.73123  3.46354  2.40513  3.72494  3.29354  2.67741  2.69355  4.24690  2.90347  2.73739  3.18146  2.89801  2.37887  2.77519  2.98518  4.58477  3.61503
          0.00644  5.44360  6.16595  0.61958  0.77255  0.84124  0.56418
     46   2.57048  5.59901  3.11185  2.09452  4.01467  2.94228  3.44915  4.42778  2.22803  3.19018  4.64002  2.80763  3.50419  3.02780  2.15894  2.34161  2.70437  3.00620  6.03249  4.62234    231 - -
          2.68618  4.42225  2.77519  2.73123  3.46354  2.40513  3.72494  3.29354  2.67741  2.69355  4.24690  2.90347  2.73739  3.18146  2.89801  2.37887  2.77519  2.98518  4.58477  3.61503
          0.00635  5.45850  6.18085  0.61958  0.77255  0.90043  0.52154
     47   2.30479  5.60309  2.43235  1.89248  4.37009  3.07328  2.78480  4.43489  2.50961  3.33938  4.64363  3.13471  3.49427  2.06379  2.96382  2.64779  3.32254  3.99396  4.46331  4.62428    232 - -
          2.68618  4.42225  2.77519  2.73123  3.46354  2.40513  3.72494  3.29354  2.67741  2.69355  4.24690  2.90347  2.73739  3.18146  2.89801  2.37887  2.77519  2.98518  4.58477  3.61503
          0.00635  5.45850  6.18085  0.61958  0.77255  0.71154  0.67509
     48   2.52422  5.42626  3.08618  1.95739  4.10742  3.01503  4.11954  3.74732  2.71242  2.84402  3.63296  3.03194  3.28428  3.01582  2.85908  2.97756  2.36032  2.37015  4.28320  3.58794    233 - -
          2.68618  4.42225  2.77519  2.73123  3.46354  2.40513  3.72494  3.29354  2.67741  2.69355  4.24690  2.90347  2.73739  3.18146  2.89801  2.37887  2.77519  2.98518  4.58477  3.61503
          0.00617  5.48678  6.20913  0.61958  0.77255  0.40656  1.09643
     49   2.23355  3.18136  2.97013  3.33988  2.77717  3.86385  4.60492  2.82464  3.32048  1.59483  3.49738  4.27221  3.62291  3.74271  4.12824  2.97711  2.92218  2.21798  3.84208  3.60430    234 - -
          2.68618  4.42225  2.77519  2.73123  3.46354  2.40513  3.72494  3.29354  2.67741  2.69355  4.24690  2.90347  2.73739  3.18146  2.89801  2.37887  2.77519  2.98518  4.58477  3.61503
          0.00578  5.55170  6.27405  0.61958  0.77255  0.44139  1.03041
     50   2.52176  5.43774  3.51716  1.52804  4.08349  3.51652  3.70790  3.73294  2.47670  2.99013  3.44953  3.48824  3.31287  2.57877  3.02376  2.88121  3.39198  2.59282  4.00265  3.39957    235 - -
          2.68618  4.42225  2.77519  2.73123  3.46354  2.40513  3.72494  3.29354  2.67741  2.69355  4.24690  2.90347  2.73739  3.18146  2.89801  2.37887  2.77519  2.98518  4.58477  3.61503
          0.00569  5.56755  6.28990  0.61958  0.77255  0.48576  0.95510
     51   2.45534  5.66168  2.54837  2.06116  5.00699  2.58485  4.11122  4.49312  2.05073  3.69584  4.70228  3.39158  4.31766  2.20281  2.53473  2.42535  3.10724  3.66918  3.87800  4.08410    236 - -
          2.68618  4.42225  2.77519  2.73123  3.46354  2.40513  3.72494  3.29354  2.67741  2.69355  4.24690  2.90347  2.73739  3.18146  2.89801  2.37887  2.77519  2.98518  4.58477  3.61503
          0.00569  5.56755  6.28990  0.61958  0.77255  0.48576  0.95510
     52   2.22833  3.67892  3.87544  3.43112  2.25400  4.23895  4.51259  3.11225  3.08129  2.08113  3.34866  4.07013  4.61420  2.69987  2.16075  3.24036  3.13406  2.32123  5.40744  3.25740    237 - -
          2.68618  4.42225  2.77519  2.73123  3.46354  2.40513  3.72494  3.29354  2.67741  2.69355  4.24690  2.90347  2.73739  3.18146  2.89801  2.37887  2.77519  2.98518  4.58477  3.61503
          0.00569  5.56755  6.28990  0.61958  0.77255  0.48576  0.95510
     53   2.60108  4.68395  4.73174  3.45958  3.02252  3.84076  4.01689  2.42715  3.13299  1.57277  3.01716  4.33042  4.69919  3.50916  3.39931  3.11369  3.23230  1.56588  5.29659  4.10676    238 - -
          2.68618  4.42225  2.77519  2.73123  3.46354  2.40513  3.72494  3.29354  2.67741  2.69355  4.24690  2.90347  2.73739  3.18146  2.89801  2.37887  2.77519  2.98518  4.58477  3.61503
          0.00569  5.56755  6.28990  0.61958  0.77255  0.48576  0.95510
     54   2.44745  5.63767  3.41005  2.10638  4.97254  3.49287  2.63044  3.96111  2.65315  2.73782  4.68103  3.00776  4.32242  2.25104  1.97155  2.49850  3.38274  3.39485  4.12864  4.67182    239 - -
          2.68618  4.42225  2.77519  2.73123  3.46354  2.40513  3.72494  3.29354  2.67741  2.69355  4.24690  2.90347  2.73739  3.18146  2.89801  2.37887  2.77519  2.98518  4.58477  3.61503
          0.00569  5.56755  6.28990  0.61958  0.77255  0.48576  0.95510
     55   2.85114  5.64849  3.22301  1.62450  4.98802  3.92690  3.24594  4.47009  1.93701  2.64992  4.05664  2.99264  4.32023  2.54990  2.67639  3.11591  2.87284  3.69293  3.44163  3.70043    240 - -
          2.68618  4.42225  2.77519  2.73123  3.46354  2.40513  3.72494  3.29354  2.67741  2.69355  4.24690  2.90347  2.73739  3.18146  2.89801  2.37887  2.77519  2.98518  4.58477  3.61503
          0.00569  5.56755  6.28990  0.61958  0.77255  0.48576  0.95510
     56   3.02107  5.63838  3.41725  0.90863  4.95900  3.95472  4.15430  3.78627  2.90179  3.93310  4.68800  3.05145  4.35518  2.19790  3.38890  3.15915  2.64127  4.01642  6.08542  3.70495    241 - -
          2.68618  4.42225  2.77519  2.73123  3.46354  2.40513  3.72494  3.29354  2.67741  2.69355  4.24690  2.90347  2.73739  3.18146  2.89801  2.37887  2.77519  2.98518  4.58477  3.61503
          0.00569  5.56755  6.28990  0.61958  0.77255  0.48576  0.95510
     57   2.26543  4.77255  3.30423  3.56858  2.87314  3.84534  4.54676  2.04998  3.39715  1.75791  2.90990  4.13844  3.61085  3.10333  4.01442  2.52094  2.91791  2.46789  5.37422  4.16814    242 - -
          2.68618  4.42225  2.77519  2.73123  3.46354  2.40513  3.72494  3.29354  2.67741  2.69355  4.24690  2.90347  2.73739  3.18146  2.89801  2.37887  2.77519  2.98518  4.58477  3.61503
          0.00569  5.56755  6.28990  0.61958  0.77255  0.48576  0.95510
     58   2.31715  5.65927  2.84724  1.97499  3.55244  2.75492  2.83798  4.48888  2.40646  3.13449  4.70015  2.57066  4.31813  3.20843  2.44627  2.29266  3.38175  4.04946  6.09245  3.69385    243 - -
          2.68618  4.42225  2.77519  2.73123  3.46354  2.40513  3.72494  3.29354  2.67741  2.69355  4.24690  2.90347  2.73739  3.18146  2.89801  2.37887  2.77519  2.98518  4.58477  3.61503
          0.00569  5.56755  6.28990  0.61958  0.77255  0.48576  0.95510
     59   1.67873  4.05766  5.05124  4.44512  3.21914  3.31018  4.70668  1.85331  3.53040  1.93503  3.44696  4.49598  3.29977  4.41728  3.81290  2.99796  3.22276  1.99672  5.24417  4.06477    244 - -
          2.68618  4.42225  2.77519  2.73123  3.46354  2.40513  3.72494  3.29354  2.67741  2.69355  4.24690  2.90347  2.73739  3.18146  2.89801  2.37887  2.77519  2.98518  4.58477  3.61503
          0.00569  5.56755  6.28990  0.61958  0.77255  0.48576  0.95510
     60   2.50717  4.63676  4.97528  4.37361  2.43832  3.57166  3.18059  2.23765  4.20334  1.88821  2.72404  3.75981  4.73582  3.69603  2.32828  3.42154  3.22204  2.62659  2.79876  3.39254    245 - -
          2.68618  4.42225  2.77519  2.73123  3.46354  2.40513  3.72494  3.29354  2.67741  2.69355  4.24690  2.90347  2.73739  3.18146  2.89801  2.37887  2.77519  2.98518  4.58477  3.61503
          0.00569  5.56755  6.28990  0.61958  0.77255  0.48576  0.95510
     61   2.73192  5.66293  3.12904  2.59194  5.00873  3.28958  3.28973  4.49518  1.74447  2.58881  4.70341  2.91948  3.19767  2.63734  1.95583  2.46559  3.22177  4.05396  6.09515  4.68381    246 - -
          2.68618  4.42225  2.77519  2.73123  3.46354  2.40513  3.72494  3.29354  2.67741  2.69355  4.24690  2.90347  2.73739  3.18146  2.89801  2.37887  2.77519  2.98518  4.58477  3.61503
          0.00569  5.56755  6.28990  0.61958  0.77255  0.48576  0.95510
     62   2.54596  4.72287  4.57400  3.33181  3.33852  4.30011  3.60468  2.36394  2.69401  1.44281  3.10464  3.52339  3.04495  3.40126  4.10160  3.57936  3.04001  2.47114  3.55602  3.44483    247 - -
          2.68618  4.42225  2.77519  2.73123  3.46354  2.40513  3.72494  3.29354  2.67741  2.69355  4.24690  2.90347  2.73739  3.18146  2.89801  2.37887  2.77519  2.98518  4.58477  3.61503
          0.00569  5.56755  6.28990  0.61958  0.77255  0.48576  0.95510
     63   2.71030  4.04555  5.13643  3.59587  2.03259  3.12648  4.72287  2.73407  4.32221  1.11153  3.44632  4.53602  4.75647  4.46407  3.84816  3.41226  3.46122  2.11514  5.23353  4.05626    248 - -
          2.68487  4.42138  2.77573  2.73070  3.46441  2.40527  3.72408  3.29442  2.67798  2.69380  4.24653  2.90434  2.73695  3.18068  2.89713  2.37905  2.77517  2.98538  4.58564  3.61591
          0.70814  1.00970  1.94412  1.18171  0.36637  0.48576  0.95510
     64   2.79878  5.55096  3.16536  2.43890  4.88376  2.16818  3.75693  4.36116  2.46848  3.56174  4.59486  3.32057  2.14943  2.84428  2.89726  2.88301  2.07145  3.38513  5.99105  3.21587    264 - -
          2.68618  4.42225  2.77519  2.73123  3.46354  2.40513  3.72494  3.29354  2.67741  2.69355  4.24690  2.90347  2.73739  3.18146  2.89801  2.37887  2.77519  2.98518  4.58477  3.61503
          0.00663  5.41526  6.13761  0.61958  0.77255  0.82634  0.57563
     65   2.17661  5.58985  2.72069  2.24255  4.93264  2.30781  3.18326  3.89898  2.55349  3.23428  4.63111  2.74522  2.94647  3.14358  2.93106  2.27536  3.05127  3.22226  6.02391  4.61433    265 - -
          2.68618  4.42225  2.77519  2.73123  3.46354  2.40513  3.72494  3.29354  2.67741  2.69355  4.24690  2.90347  2.73739  3.18146  2.89801  2.37887  2.77519  2.98518  4.58477  3.61503
          0.02164  5.44523  4.06932  0.61958  0.77255  0.93855  0.49626
     66   2.29665  3.67602  3.68566  2.86142  2.87325  2.73984  4.42818  2.23272  2.71415  2.72528  3.43455  3.98338  4.53052  3.54346  3.40006  3.18451  2.33380  2.26497  3.47191  3.78902    266 - -
          2.68618  4.42225  2.77519  2.73123  3.46354  2.40513  3.72494  3.29354  2.67741  2.69355  4.24690  2.90347  2.73739  3.18146  2.89801  2.37887  2.77519  2.98518  4.58477  3.61503
          0.00653  5.43012  6.15247  0.61958  0.77255  0.88810  0.53007
     67   2.86856  5.58536  2.31561  2.78058  4.92651  3.30744  4.04671  4.40972  2.64410  3.88898  4.62707  2.71481  3.10191  2.85387  2.33569  1.87467  2.21995  2.99735  6.02041  3.72855    267 - -
          2.68618  4.42225  2.77519  2.73123  3.46354  2.40513  3.72494  3.29354  2.67741  2.69355  4.24690  2.90347  2.73739  3.18146  2.89801  2.37887  2.77519  2.98518  4.58477  3.61503
          0.00644  5.44363  6.16598  0.61958  0.77255  0.84111  0.56428
     68   2.25861  5.57997  2.21688  2.58692  4.91508  3.10129  4.05875  4.39410  2.79757  2.92504  4.03738  3.34163  2.06997  2.78726  2.91239  1.90708  3.32443  3.96528  6.01872  4.61381    268 - -
          2.68618  4.42225  2.77519  2.73123  3.46354  2.40513  3.72494  3.29354  2.67741  2.69355  4.24690  2.90347  2.73739  3.18146  2.89801  2.37887  2.77519  2.98518  4.58477  3.61503
          0.00635  5.45854  6.18089  0.61958  0.77255  0.90033  0.52161
     69   2.39439  5.59992  2.59232  1.81974  4.94405  3.35096  3.71473  4.42936  2.28374  3.90481  3.62505  3.33346  3.27889  2.82487  2.79632  2.14333  3.05694  2.95903  6.03317  3.54907    269 - -
          2.68618  4.42225  2.77519  2.73123  3.46354  2.40513  3.72494  3.29354  2.67741  2.69355  4.24690  2.90347  2.73739  3.18146  2.89801  2.37887  2.77519  2.98518  4.58477  3.61503
          0.00635  5.45854  6.18089  0.61958  0.77255  0.79555  0.60026
     70   3.10005  5.61097  1.87668  2.04733  4.95618  3.87355  2.93458  4.44221  2.21318  2.81399  4.65162  3.00790  4.26712  2.18046  2.89802  2.81499  3.14065  2.98175  6.04351  4.63252    270 - -
          2.68618  4.42225  2.77519  2.73123  3.46354  2.40513  3.72494  3.29354  2.67741  2.69355  4.24690  2.90347  2.73739  3.18146  2.89801  2.37887  2.77519  2.98518  4.58477  3.61503
          0.00625  5.47366  6.19601  0.61958  0.77255  0.64453  0.74424
     71   1.84624  4.62661  3.52507  4.18615  2.83693  3.89087  4.61839  2.92024  4.04422  1.25000  3.22189  3.08685  4.67418  3.70834  4.18025  3.59980  3.10010  2.27979  4.25530  4.05486    271 - -
          2.68618  4.42225  2.77519  2.73123  3.46354  2.40513  3.72494  3.29354  2.67741  2.69355  4.24690  2.90347  2.73739  3.18146  2.89801  2.37887  2.77519  2.98518  4.58477  3.61503
          0.00606  5.50489  6.22724  0.61958  0.77255  0.43940  1.03402
     72   1.86464  3.21414  3.67559  3.99423  2.29828  4.29297  4.58896  3.16257  3.53504  2.01092  3.49915  3.64610  3.31876  3.74552  3.69117  2.76427  3.20764  2.12027  5.31778  2.77986    272 - -
          2.68618  4.42225  2.77519  2.73123  3.46354  2.40513  3.72494  3.29354  2.67741  2.69355  4.24690  2.90347  2.73739  3.18146  2.89801  2.37887  2.77519  2.98518  4.58477  3.61503
          0.01898  5.55170  4.20486  0.61958  0.77255  0.44139  1.03041
     73   2.61945  4.05350  3.20725  2.31335  3.45668  3.92543  3.73821  4.41532  2.72418  3.36191  4.65884  2.95992  3.06445  2.08291  2.33195  1.90382  3.37616  3.64375  3.94305  3.70491    273 - -
          2.68618  4.42225  2.77519  2.73123  3.46354  2.40513  3.72494  3.29354  2.67741  2.69355  4.24690  2.90347  2.73739  3.18146  2.89801  2.37887  2.77519  2.98518  4.58477  3.61503
          0.00577  5.55464  6.27698  0.61958  0.77255  0.44893  1.01698
     74   2.95111  4.59805  3.40179  2.09199  5.00665  3.92610  2.71899  4.49208  1.67435  3.63057  4.70245  2.76028  4.31946  2.04667  2.32766  3.11487  2.81627  4.05228  6.09411  3.60399    274 - -
          2.68618  4.42225  2.77519  2.73123  3.46354  2.40513  3.72494  3.29354  2.67741  2.69355  4.24690  2.90347  2.73739  3.18146  2.89801  2.37887  2.77519  2.98518  4.58477  3.61503
          0.00569  5.56755  6.28990  0.61958  0.77255  0.48576  0.95510
     75   2.98966  4.57457  2.85812  2.24023  3.08810  3.93839  2.53549  4.37714  2.36557  2.42486  3.98107  2.73517  3.81972  3.10930  2.64145  2.41634  3.38451  3.96923  4.15194  2.86122    275 - -
          2.68618  4.42225  2.77519  2.73123  3.46354  2.40513  3.72494  3.29354  2.67741  2.69355  4.24690  2.90347  2.73739  3.18146  2.89801  2.37887  2.77519  2.98518  4.58477  3.61503
          0.00569  5.56755  6.28990  0.61958  0.77255  0.48576  0.95510
     76   3.02456  5.74463  3.53022  2.99827  5.10466  1.16257  2.98615  4.56479  2.89441  4.04728  4.80889  3.24519  2.92391  2.83296  1.80876  3.27519  3.53420  4.14949  6.17406  4.80142    276 - -
          2.68618  4.42225  2.77519  2.73123  3.46354  2.40513  3.72494  3.29354  2.67741  2.69355  4.24690  2.90347  2.73739  3.18146  2.89801  2.37887  2.77519  2.98518  4.58477  3.61503
          0.00569  5.56755  6.28990  0.61958  0.77255  0.48576  0.95510
     77   3.35832  3.89638  5.33477  4.71950  1.50080  4.53634  4.86420  2.16116  4.50413  1.19461  2.84970  4.70313  4.88409  4.61644  4.50247  3.85086  3.58874  2.66525  3.81590  3.69959    277 - -
          2.68618  4.42225  2.77519  2.73123  3.46354  2.40513  3.72494  3.29354  2.67741  2.69355  4.24690  2.90347  2.73739  3.18146  2.89801  2.37887  2.77519  2.98518  4.58477  3.61503
          0.00569  5.56755  6.28990  0.61958  0.77255  0.48576  0.95510
     78   1.86789  4.63269  5.21895  4.60495  3.39268  4.43225  4.76669  2.55466  4.39223  1.62577  2.39951  4.59294  3.89834  4.52287  4.40234  3.74419  3.49178  1.39401  5.25774  3.57972    278 - -
          2.68618  4.42225  2.77519  2.73123  3.46354  2.40513  3.72494  3.29354  2.67741  2.69355  4.24690  2.90347  2.73739  3.18146  2.89801  2.37887  2.77519  2.98518  4.58477  3.61503
          0.00569  5.56755  6.28990  0.61958  0.77255  0.48576  0.95510
     79   2.44598  4.63919  5.21895  4.60634  2.61468  4.44056  4.77635  2.51260  3.79537  1.52242  3.43055  4.59868  4.09747  4.52937  4.40974  3.75261  3.49862  1.15302  5.27022  4.09497    279 - -
          2.68618  4.42225  2.77519  2.73123  3.46354  2.40513  3.72494  3.29354  2.67741  2.69355  4.24690  2.90347  2.73739  3.18146  2.89801  2.37887  2.77519  2.98518  4.58477  3.61503
          0.00569  5.56755  6.28990  0.61958  0.77255  0.48576  0.95510
     80   2.84185  3.79123  5.59444  5.36896  5.63325  4.08195  5.94986  5.02071  5.22522  3.77457  5.59023  4.89060  0.30335  5.39099  5.30033  3.09462  3.43145  4.38237  7.03904  5.94739    280 - -
          2.68618  4.42225  2.77519  2.73123  3.46354  2.40513  3.72494  3.29354  2.67741  2.69355  4.24690  2.90347  2.73739  3.18146  2.89801  2.37887  2.77519  2.98518  4.58477  3.61503
          0.00569  5.56755  6.28990  0.61958  0.77255  0.48576  0.95510
     81   2.95417  4.70720  4.63390  4.04873  2.86091  2.78887  4.02016  2.61083  3.93624  1.49384  3.82149  4.27467  4.68223  2.08317  3.72232  2.49156  3.01680  2.29181  5.31704  3.64913    281 - -
          2.68618  4.42225  2.77519  2.73123  3.46354  2.40513  3.72494  3.29354  2.67741  2.69355  4.24690  2.90347  2.73739  3.18146  2.89801  2.37887  2.77519  2.98518  4.58477  3.61503
          0.00569  5.56755  6.28990  0.61958  0.77255  0.48576  0.95510
     82   2.35400  4.50764  2.17406  2.80128  2.57260  2.51005  4.26965  3.77884  2.80528  2.45212  3.70222  3.63791  4.43839  3.46777  3.16641  2.21434  3.05888  3.25568  4.03637  3.50695    282 - -
          2.68618  4.42225  2.77519  2.73123  3.46354  2.40513  3.72494  3.29354  2.67741  2.69355  4.24690  2.90347  2.73739  3.18146  2.89801  2.37887  2.77519  2.98518  4.58477  3.61503
          0.00569  5.56755  6.28990  0.61958  0.77255  0.48576  0.95510
     83   2.47761  3.99942  4.69977  3.60783  3.79426  2.70564  4.62865  2.95945  3.65049  2.06957  3.49418  4.31251  4.69387  3.70474  4.16399  3.11262  2.06482  1.29971  5.30321  4.11207    283 - -
          2.68618  4.42225  2.77519  2.73123  3.46354  2.40513  3.72494  3.29354  2.67741  2.69355  4.24690  2.90347  2.73739  3.18146  2.89801  2.37887  2.77519  2.98518  4.58477  3.61503
          0.00569  5.56755  6.28990  0.61958  0.77255  0.48576  0.95510
     84   1.95346  4.05218  4.77287  3.71532  2.97771  2.00487  4.64665  3.11957  4.04726  1.83806  3.79097  4.35319  4.70598  4.25259  2.37683  3.62852  3.20139  2.21735  5.28886  2.82484    284 - -
          2.68618  4.42225  2.77519  2.73123  3.46354  2.40513  3.72494  3.29354  2.67741  2.69355  4.24690  2.90347  2.73739  3.18146  2.89801  2.37887  2.77519  2.98518  4.58477  3.61503
          0.00569  5.56755  6.28990  0.61958  0.77255  0.48576  0.95510
     85   2.62697  4.33251  3.68863  2.31376  3.81248  4.04520  4.26150  3.05230  2.49059  3.22925  3.88912  3.62470  4.43230  2.87187  1.75474  2.56147  2.56255  2.71807  3.46972  3.60109    285 - -
          2.68618  4.42225  2.77519  2.73123  3.46354  2.40513  3.72494  3.29354  2.67741  2.69355  4.24690  2.90347  2.73739  3.18146  2.89801  2.37887  2.77519  2.98518  4.58477  3.61503
          0.00569  5.56755  6.28990  0.61958  0.77255  0.48576  0.95510
     86   3.22369  4.65419  3.64076  4.28101  2.94775  4.35500  3.62394  1.91009  3.68069  1.53339  3.77095  4.40906  4.04718  3.83016  2.90333  3.65150  3.45578  1.63409  5.27030  3.15692    286 - -
          2.68618  4.42225  2.77519  2.73123  3.46354  2.40513  3.72494  3.29354  2.67741  2.69355  4.24690  2.90347  2.73739  3.18146  2.89801  2.37887  2.77519  2.98518  4.58477  3.61503
          0.00569  5.56755  6.28990  0.61958  0.77255  0.48576  0.95510
     87   2.00512  5.65674  3.00487  2.02666  4.99982  2.70348  3.52195  4.48439  2.84805  3.66260  4.69794  3.39350  2.90859  2.78850  2.50877  1.96873  3.23854  2.95931  6.09063  4.68087    287 - -
          2.68618  4.42225  2.77519  2.73123  3.46354  2.40513  3.72494  3.29354  2.67741  2.69355  4.24690  2.90347  2.73739  3.18146  2.89801  2.37887  2.77519  2.98518  4.58477  3.61503
          0.00569  5.56755  6.28990  0.61958  0.77255  0.48576  0.95510
     88   2.28438  4.52421  2.83388  2.57548  5.00739  1.78031  3.44578  4.49349  1.91105  3.96749  4.70279  2.39355  4.31812  3.20804  2.87627  2.44969  3.18054  4.05288  6.09471  4.68363    288 - -
          2.68621  4.42228  2.77522  2.73126  3.46356  2.40515  3.72497  3.29357  2.67743  2.69337  4.24692  2.90325  2.73742  3.18149  2.89803  2.37889  2.77522  2.98521  4.58479  3.61506
          0.27209  3.17563  1.62737  0.26897  1.44462  0.48576  0.95510
     89   3.04357  5.33230  2.61003  2.60588  3.39831  3.44090  4.05482  3.67571  2.10461  1.95169  3.14626  3.36608  3.48512  2.86050  2.42018  2.82908  3.27484  2.77553  5.81680  4.46086    290 - -
          2.68618  4.42225  2.77519  2.73123  3.46354  2.40513  3.72494  3.29354  2.67741  2.69355  4.24690  2.90347  2.73739  3.18146  2.89801  2.37887  2.77519  2.98518  4.58477  3.61503
          0.00707  5.35115  6.07349  0.61958  0.77255  1.16272  0.37489
     90   2.70512  5.56566  3.08961  2.75450  4.90480  2.39115  4.03531  4.38569  2.54209  3.87049  4.61480  2.57298  1.35673  2.90896  3.06063  2.54912  3.30811  3.95459  6.00694  4.59896    291 - -
          2.68618  4.42225  2.77519  2.73123  3.46354  2.40513  3.72494  3.29354  2.67741  2.69355  4.24690  2.90347  2.73739  3.18146  2.89801  2.37887  2.77519  2.98518  4.58477  3.61503
          0.00707  5.35115  6.07349  0.61958  0.77255  1.16272  0.37489
     91   1.96318  5.54049  2.42276  2.52655  4.88265  3.81140  3.99886  4.36657  2.33450  2.75957  4.58193  3.04268  3.23215  2.88407  2.68202  2.38985  2.11889  3.92957  5.97490  4.56570    292 - -
          2.68618  4.42225  2.77519  2.73123  3.46354  2.40513  3.72494  3.29354  2.67741  2.69355  4.24690  2.90347  2.73739  3.18146  2.89801  2.37887  2.77519  2.98518  4.58477  3.61503
          0.00707  5.35115  6.07349  0.61958  0.77255  1.16272  0.37489
     92   3.09480  4.50076  4.17801  3.74789  2.64086  3.64790  4.56567  2.77413  3.75053  1.61548  3.03702  4.34110  2.72452  4.25856  4.16663  2.72485  3.32693  1.69215  3.28506  3.41066    293 - -
          2.68618  4.42225  2.77519  2.73123  3.46354  2.40513  3.72494  3.29354  2.67741  2.69355  4.24690  2.90347  2.73739  3.18146  2.89801  2.37887  2.77519  2.98518  4.58477  3.61503
          0.00707  5.35115  6.07349  0.61958  0.77255  0.83853  0.56624
     93   2.77512  4.55969  4.76476  4.16915  2.72108  4.25518  3.98272  2.25433  3.46146  1.22876  3.37412  4.30370  4.62241  3.32460  3.54851  3.04135  2.30290  2.50894  5.17549  3.99045    294 - -
          2.68618  4.42225  2.77519  2.73123  3.46354  2.40513  3.72494  3.29354  2.67741  2.69355  4.24690  2.90347  2.73739  3.18146  2.89801  2.37887  2.77519  2.98518  4.58477  3.61503
          0.00668  5.40829  6.13063  0.61958  0.77255  1.03521  0.43874
     94   2.79500  5.56878  2.80731  2.65422  4.24929  3.26049  3.58994  4.39456  2.60005  3.87274  4.61025  3.30901  3.33612  2.05474  1.79763  2.21836  2.59661  3.25774  6.00331  4.10216    295 - -
          2.68618  4.42225  2.77519  2.73123  3.46354  2.40513  3.72494  3.29354  2.67741  2.69355  4.24690  2.90347  2.73739  3.18146  2.89801  2.37887  2.77519  2.98518  4.58477  3.61503
          0.00668  5.40829  6.13063  0.61958  0.77255  1.03521  0.43874
     95   1.97101  3.66516  4.03012  3.23736  2.94528  3.09160  4.35480  2.76082  2.97845  2.52621  3.32146  3.85382  3.31494  2.64366  2.43812  3.07907  2.97001  2.35593  5.38334  3.71535    296 - -
          2.68618  4.42225  2.77519  2.73123  3.46354  2.40513  3.72494  3.29354  2.67741  2.69355  4.24690  2.90347  2.73739  3.18146  2.89801  2.37887  2.77519  2.98518  4.58477  3.61503
          0.12772  5.40829  2.15914  0.61958  0.77255  0.62208  0.76965
     96   2.75319  5.55217  1.96696  2.63585  4.89575  2.70601  3.37900  3.49564  2.47354  3.85681  4.59322  3.28737  3.30304  2.78870  2.43820  1.93174  2.82554  3.62319  5.98574  4.57569    297 - -
          2.68660  4.42478  2.77347  2.72988  3.46188  2.40458  3.72706  3.29440  2.67855  2.69256  4.24802  2.90398  2.73634  3.18167  2.89702  2.37946  2.77729  2.98548  4.58056  3.61706
          0.90443  0.52262  6.09080  1.94347  0.15456  0.54948  0.86097
     97   2.88519  5.61455  2.86881  2.13061  4.95996  2.36652  3.57639  4.44619  2.79828  3.32866  4.65513  2.96290  3.30054  2.58588  2.62612  2.06166  2.08387  4.00537  6.04702  4.63583    317 - -
          2.68618  4.42225  2.77519  2.73123  3.46354  2.40513  3.72494  3.29354  2.67741  2.69355  4.24690  2.90347  2.73739  3.18146  2.89801  2.37887  2.77519  2.98518  4.58477  3.61503
          0.02092  5.47986  4.10215  0.61958  0.77255  0.83472  0.56915
     98   3.09525  5.59812  2.43280  2.65286  3.85915  2.23815  3.06987  3.54265  2.45859  3.46920  4.63964  2.84103  2.47744  2.78861  2.93818  2.10347  3.14992  3.52565  6.03277  4.62380    318 - -
          2.68618  4.42225  2.77519  2.73123  3.46354  2.40513  3.72494  3.29354  2.67741  2.69355  4.24690  2.90347  2.73739  3.18146  2.89801  2.37887  2.77519  2.98518  4.58477  3.61503
          0.00631  5.46524  6.18759  0.61958  0.77255  0.88031  0.53555
     99   3.12879  4.95156  3.86189  2.66302  2.61623  2.95651  4.30761  3.47530  2.72599  1.80998  2.93824  3.20203  4.45082  3.58365  2.73985  2.91435  2.41194  2.85255  5.51916  2.87337    319 - -
          2.68618  4.42225  2.77519  2.73123  3.46354  2.40513  3.72494  3.29354  2.67741  2.69355  4.24690  2.90347  2.73739  3.18146  2.89801  2.37887  2.77519  2.98518  4.58477  3.61503
          0.00631  5.46524  6.18759  0.61958  0.77255  0.60411  0.79090
    100   1.99753  5.18759  3.23531  3.08669  2.40934  3.59504  3.35395  3.78148  2.46972  3.42821  3.23679  3.11757  4.39525  3.41286  2.77507  2.35246  3.00723  2.41639  3.51577  3.61538    320 - -
          2.68618  4.42225  2.77519  2.73123  3.46354  2.40513  3.72494  3.29354  2.67741  2.69355  4.24690  2.90347  2.73739  3.18146  2.89801  2.37887  2.77519  2.98518  4.58477  3.61503
          0.00604  5.50791  6.23025  0.61958  0.77255  0.62848  0.76229
    101   2.70566  4.57989  5.14186  3.89991  1.84250  3.80615  4.70076  1.94382  3.80485  1.97724  3.32512  4.52313  4.73230  4.45385  4.33466  3.39966  3.19561  1.53133  5.20143  3.62076    321 - -
          2.68618  4.42225  2.77519  2.73123  3.46354  2.40513  3.72494  3.29354  2.67741  2.69355  4.24690  2.90347  2.73739  3.18146  2.89801  2.37887  2.77519  2.98518  4.58477  3.61503
          0.00595  5.52311  6.24546  0.61958  0.77255  0.57102  0.83229
    102   2.71886  3.99124  3.56556  3.65939  2.59062  3.25841  2.60596  2.90034  3.91401  1.51004  3.48858  4.25353  3.22482  4.14199  3.68585  2.86696  2.85179  2.80037  3.55042  3.01954    322 - -
          2.68618  4.42225  2.77519  2.73123  3.46354  2.40513  3.72494  3.29354  2.67741  2.69355  4.24690  2.90347  2.73739  3.18146  2.89801  2.37887  2.77519  2.98518  4.58477  3.61503
          0.00586  5.53810  6.26045  0.61958  0.77255  0.40983  1.08993
    103   2.98107  5.60275  3.42795  2.87184  4.92311  3.37893  3.42634  4.39166  2.59838  3.56264  3.89457  1.10721  3.89571  3.23231  2.84233  2.19665  3.01082  3.63763  6.05070  4.65563    323 - -
          2.68618  4.42225  2.77519  2.73123  3.46354  2.40513  3.72494  3.29354  2.67741  2.69355  4.24690  2.90347  2.73739  3.18146  2.89801  2.37887  2.77519  2.98518  4.58477  3.61503
          0.00569  5.56755  6.28990  0.61958  0.77255  0.48576  0.95510
    104   2.42714  5.32328  3.09211  2.83672  2.93251  4.00870  3.90386  3.18324  2.54540  2.35859  4.39760  3.31693  3.91610  2.30900  2.71325  3.21410  2.72193  2.41518  5.83469  2.74272    324 - -
          2.68618  4.42225  2.77519  2.73123  3.46354  2.40513  3.72494  3.29354  2.67741  2.69355  4.24690  2.90347  2.73739  3.18146  2.89801  2.37887  2.77519  2.98518  4.58477  3.61503
          0.00569  5.56755  6.28990  0.61958  0.77255  0.48576  0.95510
    105   3.03795  4.03967  5.20768  4.59149  1.85547  3.58210  4.73636  2.49736  4.37355  1.72665  3.17139  4.56876  4.76572  4.50225  4.37725  3.71413  3.46370  1.51577  4.26597  2.53513    325 - -
          2.68618  4.42225  2.77519  2.73123  3.46354  2.40513  3.72494  3.29354  2.67741  2.69355  4.24690  2.90347  2.73739  3.18146  2.89801  2.37887  2.77519  2.98518  4.58477  3.61503
          0.00569  5.56755  6.28990  0.61958  0.77255  0.48576  0.95510
    106   2.89151  4.69625  3.62148  3.02341  2.93152  3.55509  4.62316  1.57406  3.97238  1.81910  2.91582  4.30047  4.69018  2.85227  4.15377  3.02455  3.06422  2.17849  5.30743  4.11540    326 - -
          2.68618  4.42225  2.77519  2.73123  3.46354  2.40513  3.72494  3.29354  2.67741  2.69355  4.24690  2.90347  2.73739  3.18146  2.89801  2.37887  2.77519  2.98518  4.58477  3.61503
          0.01724  5.56755  4.32243  0.61958  0.77255  0.48576  0.95510
    107   2.49320  4.60230  5.18361  4.56876  2.69990  3.80387  4.72869  2.49454  4.35520  1.18052  2.42319  4.55579  4.75884  3.14483  4.36562  3.70665  3.45885  2.03626  3.77143  4.04790    327 - -
          2.68618  4.42225  2.77519  2.73123  3.46354  2.40513  3.72494  3.29354  2.67741  2.69355  4.24690  2.90347  2.73739  3.18146  2.89801  2.37887  2.77519  2.98518  4.58477  3.61503
          0.00576  5.55607  6.27842  0.61958  0.77255  0.54098  0.87270
    108   3.22370  4.61247  5.09714  4.48821  1.70374  3.87627  4.00265  3.04623  4.29251  2.03338  2.09691  4.51479  4.74727  4.44033  4.33227  2.86876  2.72506  2.72163  5.22843  1.83895    328 - -
          2.68618  4.42225  2.77519  2.73123  3.46354  2.40513  3.72494  3.29354  2.67741  2.69355  4.24690  2.90347  2.73739  3.18146  2.89801  2.37887  2.77519  2.98518  4.58477  3.61503
          0.00576  5.55607  6.27842  0.61958  0.77255  0.45272  1.01031
    109   3.40371  5.80009  3.42870  1.99649  5.12099  4.08257  3.76162  4.57794  2.89602  4.09756  4.17693  3.57245  0.80761  3.46471  3.54393  2.70536  3.64309  4.18655  6.26074  4.87856    329 - -
          2.68618  4.42225  2.77519  2.73123  3.46354  2.40513  3.72494  3.29354  2.67741  2.69355  4.24690  2.90347  2.73739  3.18146  2.89801  2.37887  2.77519  2.98518  4.58477  3.61503
          0.00569  5.56755  6.28990  0.61958  0.77255  0.48576  0.95510
    110   1.97219  5.02786  3.89843  3.13534  4.18468  4.12055  4.35732  2.78039  2.68870  1.89644  3.47676  3.49207  2.56896  3.62475  2.03972  2.93195  3.41885  2.82521  5.59281  3.79726    330 - -
          2.68618  4.42225  2.77519  2.73123  3.46354  2.40513  3.72494  3.29354  2.67741  2.69355  4.24690  2.90347  2.73739  3.18146  2.89801  2.37887  2.77519  2.98518  4.58477  3.61503
          0.00569  5.56755  6.28990  0.61958  0.77255  0.48576  0.95510
    111   1.73391  3.91275  5.17467  4.56060  2.83707  3.51375  4.72934  2.81792  4.34955  1.80690  1.95221  4.55312  3.88755  4.48424  4.36423  3.38917  2.73901  2.13455  5.22855  3.37384    331 - -
          2.68618  4.42225  2.77519  2.73123  3.46354  2.40513  3.72494  3.29354  2.67741  2.69355  4.24690  2.90347  2.73739  3.18146  2.89801  2.37887  2.77519  2.98518  4.58477  3.61503
          0.00569  5.56755  6.28990  0.61958  0.77255  0.48576  0.95510
    112   2.18525  5.65460  2.87154  2.30881  4.99679  3.07805  3.44549  4.48074  2.00395  2.76981  3.79744  3.39417  3.81436  2.55986  2.67867  2.57918  3.19142  3.38508  6.08900  2.85687    332 - -
          2.68598  4.42229  2.77523  2.73127  3.46358  2.40489  3.72498  3.29358  2.67745  2.69359  4.24694  2.90351  2.73744  3.18150  2.89805  2.37891  2.77523  2.98522  4.58481  3.61507
          0.07885  2.80844  4.16576  0.21115  1.65890  0.48576  0.95510
    113   2.96437  1.67194  4.15391  3.58558  4.01320  1.77064  4.46216  2.73468  3.53206  3.09132  3.98832  3.96689  3.23000  3.27186  3.27312  2.80970  2.72389  2.52049  5.47022  4.24416    334 - -
          2.68618  4.42225  2.77519  2.73123  3.46354  2.40513  3.72494  3.29354  2.67741  2.69355  4.24690  2.90347  2.73739  3.18146  2.89801  2.37887  2.77519  2.98518  4.58477  3.61503
          0.00577  5.55379  6.27614  0.61958  0.77255  0.44674  1.02085
    114   2.94187  5.66119  1.38087  2.72898  5.00065  3.93248  3.67915  4.48316  2.86379  3.60857  4.70419  3.19282  3.19430  3.22329  2.94750  1.65941  2.55676  4.04899  6.09741  4.68886    335 - -
          2.68618  4.42225  2.77519  2.73123  3.46354  2.40513  3.72494  3.29354  2.67741  2.69355  4.24690  2.90347  2.73739  3.18146  2.89801  2.37887  2.77519  2.98518  4.58477  3.61503
          0.01724  5.56755  4.32243  0.61958  0.77255  0.48576  0.95510
    115   3.56468  4.91930  5.49030  4.88840  3.86328  3.61461  5.11297  2.84062  4.69512  0.58565  2.78495  4.91860  5.09178  4.80651  4.71598  4.08797  3.16767  2.23214  5.55446  4.41006    336 - -
          2.68618  4.42225  2.77519  2.73123  3.46354  2.40513  3.72494  3.29354  2.67741  2.69355  4.24690  2.90347  2.73739  3.18146  2.89801  2.37887  2.77519  2.98518  4.58477  3.61503
          0.00576  5.55607  6.27842  0.61958  0.77255  0.54098  0.87270
    116   2.52680  5.65405  2.10403  2.17069  3.46958  2.82253  3.51115  4.48452  2.64794  2.65467  4.69479  2.82524  3.86085  2.68635  2.58180  2.26653  3.37534  3.69091  6.08693  4.67617    337 - -
          2.68618  4.42225  2.77519  2.73123  3.46354  2.40513  3.72494  3.29354  2.67741  2.69355  4.24690  2.90347  2.73739  3.18146  2.89801  2.37887  2.77519  2.98518  4.58477  3.61503
          0.00576  5.55607  6.27842  0.61958  0.77255  0.54098  0.87270
    117   2.28331  5.62572  1.82087  2.29024  3.94127  3.92386  4.11225  3.93317  2.63442  3.60594  2.72555  3.06224  4.31703  2.35999  2.80073  2.72949  2.92767  3.08118  6.06599  4.66273    338 - -
          2.68618  4.42225  2.77519  2.73123  3.46354  2.40513  3.72494  3.29354  2.67741  2.69355  4.24690  2.90347  2.73739  3.18146  2.89801  2.37887  2.77519  2.98518  4.58477  3.61503
          0.00576  5.55607  6.27842  0.61958  0.77255  0.54098  0.87270
    118   2.39365  4.60189  5.18743  4.57244  2.54255  4.39641  4.72993  2.71917  4.35819  1.09828  3.16318  4.55777  4.75972  4.48975  4.36750  3.16608  3.02132  1.95701  5.22400  3.03774    339 - -
          2.68618  4.42225  2.77519  2.73123  3.46354  2.40513  3.72494  3.29354  2.67741  2.69355  4.24690  2.90347  2.73739  3.18146  2.89801  2.37887  2.77519  2.98518  4.58477  3.61503
          0.00576  5.55607  6.27842  0.61958  0.77255  0.54098  0.87270
    119   1.92483  4.77087  3.49500  3.81080  3.07075  3.78175  4.53473  2.73433  3.42899  1.79580  3.30791  4.12131  3.84997  3.33054  2.85945  2.37728  3.43464  2.02761  4.55609  4.16475    340 - -
          2.68618  4.42225  2.77519  2.73123  3.46354  2.40513  3.72494  3.29354  2.67741  2.69355  4.24690  2.90347  2.73739  3.18146  2.89801  2.37887  2.77519  2.98518  4.58477  3.61503
          0.00576  5.55607  6.27842  0.61958  0.77255  0.54098  0.87270
    120   3.14614  4.23224  2.73879  2.25291  4.93022  3.92802  3.19142  3.05809  2.73548  3.90233  3.69093  3.20147  2.97933  2.17331  2.52022  2.12585  3.16443  3.07862  4.07386  3.28770    341 - -
          2.68618  4.42225  2.77519  2.73123  3.46354  2.40513  3.72494  3.29354  2.67741  2.69355  4.24690  2.90347  2.73739  3.18146  2.89801  2.37887  2.77519  2.98518  4.58477  3.61503
          0.00576  5.55607  6.27842  0.61958  0.77255  0.54098  0.87270
    121   2.24614  5.63914  2.41407  2.33037  3.69566  3.40853  3.80007  4.45858  2.20101  3.39019  3.70376  3.39119  3.88384  2.54232  2.96318  2.27702  2.33920  3.18984  4.72146  4.66912    342 - -
          2.68618  4.42225  2.77519  2.73123  3.46354  2.40513  3.72494  3.29354  2.67741  2.69355  4.24690  2.90347  2.73739  3.18146  2.89801  2.37887  2.77519  2.98518  4.58477  3.61503
          0.00576  5.55607  6.27842  0.61958  0.77255  0.54098  0.87270
    122   2.51155  4.39113  3.07343  2.67113  4.77711  3.00692  2.89424  3.71336  2.65094  2.46888  3.30315  2.81692  3.63419  3.02524  2.20537  2.56327  3.38233  2.79564  3.89022  3.73332    343 - -
          2.68618  4.42225  2.77519  2.73123  3.46354  2.40513  3.72494  3.29354  2.67741  2.69355  4.24690  2.90347  2.73739  3.18146  2.89801  2.37887  2.77519  2.98518  4.58477  3.61503
          0.00576  5.55607  6.27842  0.61958  0.77255  0.45272  1.01031
    123   2.52797  5.53128  3.24970  2.90639  2.21431  3.20752  3.14990  4.27458  2.74348  2.35957  4.58610  3.24029  2.33078  2.69329  2.53913  2.43694  3.38743  3.89344  5.99665  3.89958    344 - -
          2.68545  4.42392  2.77426  2.73102  3.46305  2.40544  3.72501  3.29387  2.67838  2.69392  4.24796  2.90437  2.73759  3.18155  2.89688  2.37867  2.77438  2.98537  4.58354  3.61634
          1.48970  0.99072  0.90820  1.79487  0.18170  0.48576  0.95510
    124   2.50953  4.95041  3.15442  2.54987  3.70053  3.16851  3.99561  3.54183  2.70878  1.83505  3.08155  3.12798  3.67566  2.89198  2.84505  2.81051  2.74858  2.80728  3.81350  4.18359    361 - -
          2.68618  4.42225  2.77519  2.73123  3.46354  2.40513  3.72494  3.29354  2.67741  2.69355  4.24690  2.90347  2.73739  3.18146  2.89801  2.37887  2.77519  2.98518  4.58477  3.61503
          0.00953  5.05440  5.77675  0.61958  0.77255  0.24762  1.51712
    125   2.53798  5.61807  3.18490  2.59432  4.95778  3.18204  4.08360  4.43997  2.58383  3.92107  4.11670  3.08724  2.00780  3.01348  2.83873  1.90580  1.97917  3.64491  6.05399  4.64631    362 - -
          2.68618  4.42225  2.77519  2.73123  3.46354  2.40513  3.72494  3.29354  2.67741  2.69355  4.24690  2.90347  2.73739  3.18146  2.89801  2.37887  2.77519  2.98518  4.58477  3.61503
          0.00602  5.51121  6.23356  0.61958  0.77255  0.52337  0.89777
    126   3.14123  4.45576  2.67362  2.54817  3.43809  3.60361  3.43739  3.82362  2.55288  2.44817  3.77084  3.22184  2.43751  3.02558  2.05678  2.83952  2.85176  3.00221  5.97636  3.68186    363 - -
          2.68618  4.42225  2.77519  2.73123  3.46354  2.40513  3.72494  3.29354  2.67741  2.69355  4.24690  2.90347  2.73739  3.18146  2.89801  2.37887  2.77519  2.98518  4.58477  3.61503
          0.00585  5.54030  6.26264  0.61958  0.77255  0.41458  1.08062
    127   1.93984  5.57797  2.75443  1.77006  4.95216  3.32919  3.71835  3.63277  2.65406  2.83474  4.66361  2.51562  3.83531  2.87847  3.33534  2.57493  2.78406  3.16752  5.97646  4.64975    364 - -
          2.68618  4.42225  2.77519  2.73123  3.46354  2.40513  3.72494  3.29354  2.67741  2.69355  4.24690  2.90347  2.73739  3.18146  2.89801  2.37887  2.77519  2.98518  4.58477  3.61503
          0.00569  5.56755  6.28990  0.61958  0.77255  0.48576  0.95510
    128   1.32130  4.90560  3.02364  3.52763  3.54589  2.47925  4.43767  3.20520  3.48025  2.59992  3.00669  3.24746  4.56123  3.43151  3.82878  3.20765  3.21207  2.07278  5.48921  4.25721    365 - -
          2.68618  4.42225  2.77519  2.73123  3.46354  2.40513  3.72494  3.29354  2.67741  2.69355  4.24690  2.90347  2.73739  3.18146  2.89801  2.37887  2.77519  2.98518  4.58477  3.61503
          0.02031  5.56755  4.11727  0.61958  0.77255  0.48576  0.95510
    129   2.52586  5.44627  3.12645  2.94162  4.08795  3.62854  4.16147  3.75593  2.01502  2.50815  3.23710  3.06271  4.35456  2.68663  1.77672  3.16129  2.99881  2.51808  5.92951  4.57219    366 - -
          2.68618  4.42225  2.77519  2.73123  3.46354  2.40513  3.72494  3.29354  2.67741  2.69355  4.24690  2.90347  2.73739  3.18146  2.89801  2.37887  2.77519  2.98518  4.58477  3.61503
          0.00577  5.55301  6.27536  0.61958  0.77255  0.44472  1.02443
    130   2.55128  5.31422  3.37920  2.23672  3.66226  4.01152  3.80245  2.95006  2.46312  2.01571  3.64924  3.32110  4.40046  3.16383  2.03495  3.21752  2.82653  2.54127  5.82747  4.50473    367 - -
          2.68618  4.42225  2.77519  2.73123  3.46354  2.40513  3.72494  3.29354  2.67741  2.69355  4.24690  2.90347  2.73739  3.18146  2.89801  2.37887  2.77519  2.98518  4.58477  3.61503
          0.00569  5.56755  6.28990  0.61958  0.77255  0.48576  0.95510
    131   2.67349  4.84134  4.23009  2.83975  2.12408  3.78033  3.54215  3.11869  3.59748  2.52151  3.94878  4.02045  4.59627  3.10651  3.51939  2.26629  3.43528  2.16558  5.43387  1.89581    368 - -
          2.68618  4.42225  2.77519  2.73123  3.46354  2.40513  3.72494  3.29354  2.67741  2.69355  4.24690  2.90347  2.73739  3.18146  2.89801  2.37887  2.77519  2.98518  4.58477  3.61503
          0.00569  5.56755  6.28990  0.61958  0.77255  0.48576  0.95510
    132   2.34211  4.11961  5.47981  4.87835  3.23536  4.70925  5.06695  1.62790  4.67681  1.16287  3.26655  4.87569  5.04770  4.80153  4.68756  4.03191  3.72077  1.74532  5.52501  4.35829    369 - -
          2.68618  4.42225  2.77519  2.73123  3.46354  2.40513  3.72494  3.29354  2.67741  2.69355  4.24690  2.90347  2.73739  3.18146  2.89801  2.37887  2.77519  2.98518  4.58477  3.61503
          0.00569  5.56755  6.28990  0.61958  0.77255  0.48576  0.95510
    133   1.75310  3.63933  5.15491  4.54380  3.32010  4.40555  4.73848  2.31102  4.34028  2.55792  3.41235  4.55199  4.76938  4.48133  4.36651  2.62725  1.80179  1.60108  5.24667  4.06934    370 - -
          2.68618  4.42225  2.77519  2.73123  3.46354  2.40513  3.72494  3.29354  2.67741  2.69355  4.24690  2.90347  2.73739  3.18146  2.89801  2.37887  2.77519  2.98518  4.58477  3.61503
          0.00569  5.56755  6.28990  0.61958  0.77255  0.48576  0.95510
    134   2.29807  4.99779  3.94174  3.37712  3.84411  4.13489  3.74569  2.71218  1.87526  2.30375  3.47689  3.81679  4.51677  3.17667  1.84713  3.02486  3.42142  2.52846  5.56748  3.48863    371 - -
          2.68618  4.42225  2.77519  2.73123  3.46354  2.40513  3.72494  3.29354  2.67741  2.69355  4.24690  2.90347  2.73739  3.18146  2.89801  2.37887  2.77519  2.98518  4.58477  3.61503
          0.00569  5.56755  6.28990  0.61958  0.77255  0.48576  0.95510
    135   3.22281  5.71957  3.45977  2.16359  5.07430  3.98252  4.15559  4.55181  2.59491  4.01922  4.76212  3.21514  4.37635  1.26906  1.96848  2.23173  2.99121  4.11636  6.13747  4.74190    372 - -
          2.68618  4.42225  2.77519  2.73123  3.46354  2.40513  3.72494  3.29354  2.67741  2.69355  4.24690  2.90347  2.73739  3.18146  2.89801  2.37887  2.77519  2.98518  4.58477  3.61503
          0.00569  5.56755  6.28990  0.61958  0.77255  0.48576  0.95510
    136   2.80369  5.02127  5.66923  5.07250  3.95442  4.93551  5.29250  2.36647  4.88296  1.05298  1.41434  5.09769  5.24032  4.98041  4.89261  4.26495  3.39802  2.19580  5.69839  4.56118    373 - -
          2.68618  4.42225  2.77519  2.73123  3.46354  2.40513  3.72494  3.29354  2.67741  2.69355  4.24690  2.90347  2.73739  3.18146  2.89801  2.37887  2.77519  2.98518  4.58477  3.61503
          0.00569  5.56755  6.28990  0.61958  0.77255  0.48576  0.95510
    137   2.97476  5.11546  5.89419  5.34604  3.77459  5.22774  5.70276  1.08471  5.19860  1.77700  4.23752  5.39267  5.52650  5.37056  5.25839  4.58584  3.25719  1.20310  6.13127  4.94166    374 - -
          2.68618  4.42225  2.77519  2.73123  3.46354  2.40513  3.72494  3.29354  2.67741  2.69355  4.24690  2.90347  2.73739  3.18146  2.89801  2.37887  2.77519  2.98518  4.58477  3.61503
          0.00569  5.56755  6.28990  0.61958  0.77255  0.48576  0.95510
    138   2.71451  5.63995  3.17725  2.21802  4.97580  3.40324  3.77540  3.96417  2.14500  2.35715  3.71240  3.39972  4.32191  2.41254  1.85395  2.93757  2.88050  4.02563  6.07818  3.23599    375 - -
          2.68618  4.42225  2.77519  2.73123  3.46354  2.40513  3.72494  3.29354  2.67741  2.69355  4.24690  2.90347  2.73739  3.18146  2.89801  2.37887  2.77519  2.98518  4.58477  3.61503
          0.00569  5.56755  6.28990  0.61958  0.77255  0.48576  0.95510
    139   1.98057  4.93187  4.04781  3.25071  4.07114  3.69099  4.41912  2.79945  3.43795  1.40754  4.03426  2.99182  4.54797  3.04585  3.45027  2.57596  2.78911  2.36951  5.51166  4.27435    376 - -
          2.68618  4.42225  2.77519  2.73123  3.46354  2.40513  3.72494  3.29354  2.67741  2.69355  4.24690  2.90347  2.73739  3.18146  2.89801  2.37887  2.77519  2.98518  4.58477  3.61503
          0.00569  5.56755  6.28990  0.61958  0.77255  0.48576  0.95510
    140   2.48244  4.03784  5.38386  4.79029  3.93598  4.64373  5.02359  2.86145  4.59958  2.02525  3.22829  4.80380  5.00149  4.74866  4.63451  3.96712  2.43747  0.78812  5.51928  4.33907    377 - -
          2.68618  4.42225  2.77519  2.73123  3.46354  2.40513  3.72494  3.29354  2.67741  2.69355  4.24690  2.90347  2.73739  3.18146  2.89801  2.37887  2.77519  2.98518  4.58477  3.61503
          0.00569  5.56755  6.28990  0.61958  0.77255  0.48576  0.95510
    141   0.89318  4.24384  3.84601  3.07837  4.23634  2.85868  3.82834  3.61235  2.90077  2.48847  3.74768  3.74571  4.48746  3.23805  3.66090  3.33017  3.41752  3.36118  5.62904  3.90779    378 - -
          2.68618  4.42225  2.77519  2.73123  3.46354  2.40513  3.72494  3.29354  2.67741  2.69355  4.24690  2.90347  2.73739  3.18146  2.89801  2.37887  2.77519  2.98518  4.58477  3.61503
          0.00569  5.56755  6.28990  0.61958  0.77255  0.48576  0.95510
    142   2.63904  5.60350  3.05566  2.86990  4.92414  2.38310  2.74501  3.82017  2.60800  2.85461  3.29125  2.19301  4.32916  2.73173  2.45768  2.49755  2.99568  3.64709  4.65480  3.74874    379 - -
          2.68618  4.42225  2.77519  2.73123  3.46354  2.40513  3.72494  3.29354  2.67741  2.69355  4.24690  2.90347  2.73739  3.18146  2.89801  2.37887  2.77519  2.98518  4.58477  3.61503
          0.00569  5.56755  6.28990  0.61958  0.77255  0.48576  0.95510
    143   4.29987  5.56967  6.24530  5.64150  2.71943  5.57477  5.83280  3.25464  5.46681  0.36105  2.85512  5.73715  5.71728  5.38815  5.40889  4.92744  3.69946  3.20768  5.98125  4.09442    380 - -
          2.68618  4.42225  2.77519  2.73123  3.46354  2.40513  3.72494  3.29354  2.67741  2.69355  4.24690  2.90347  2.73739  3.18146  2.89801  2.37887  2.77519  2.98518  4.58477  3.61503
          0.00569  5.56755  6.28990  0.61958  0.77255  0.48576  0.95510
    144   3.52970  6.05074  3.30906  2.60089  5.38461  3.34886  0.93422  4.87400  3.20417  4.34658  5.12035  2.58140  4.59375  1.82489  3.69230  3.46498  3.35597  4.44134  6.47727  5.04992    381 - -
          2.68618  4.42225  2.77519  2.73123  3.46354  2.40513  3.72494  3.29354  2.67741  2.69355  4.24690  2.90347  2.73739  3.18146  2.89801  2.37887  2.77519  2.98518  4.58477  3.61503
          0.00569  5.56755  6.28990  0.61958  0.77255  0.48576  0.95510
    145   1.85542  3.67373  2.83683  2.23439  5.00691  3.58372  3.72764  4.49295  2.59106  3.96705  4.70237  2.95468  4.31796  2.91341  2.06123  1.81609  3.18531  4.05243  6.09433  4.68331    382 - -
          2.68618  4.42225  2.77519  2.73123  3.46354  2.40513  3.72494  3.29354  2.67741  2.69355  4.24690  2.90347  2.73739  3.18146  2.89801  2.37887  2.77519  2.98518  4.58477  3.61503
          0.00569  5.56755  6.28990  0.61958  0.77255  0.48576  0.95510
    146   2.36926  5.31554  3.60197  2.66843  4.04465  4.01113  3.28001  3.48052  2.41387  1.80530  2.73129  3.32701  4.40010  3.04551  2.52649  2.62427  3.03323  3.63920  5.82853  2.87757    383 - -
          2.68618  4.42225  2.77519  2.73123  3.46354  2.40513  3.72494  3.29354  2.67741  2.69355  4.24690  2.90347  2.73739  3.18146  2.89801  2.37887  2.77519  2.98518  4.58477  3.61503
          0.00569  5.56755  6.28990  0.61958  0.77255  0.48576  0.95510
    147   4.17543  6.82283  3.17904  2.61055  6.15883  0.42482  4.90269  5.69937  3.44663  5.13282  6.01931  2.70580  4.98268  3.29173  4.41981  4.02200  4.47541  5.23970  7.25778  5.72823    384 - -
          2.68618  4.42225  2.77519  2.73123  3.46354  2.40513  3.72494  3.29354  2.67741  2.69355  4.24690  2.90347  2.73739  3.18146  2.89801  2.37887  2.77519  2.98518  4.58477  3.61503
          0.00569  5.56755  6.28990  0.61958  0.77255  0.48576  0.95510
    148   3.29171  4.86522  5.49341  4.88141  1.77719  4.71008  5.04064  2.31506  4.67230  1.28810  3.41001  4.87755  5.03694  4.76801  4.66731  4.02938  3.74299  1.49675  3.46557  4.32117    385 - -
          2.68618  4.42225  2.77519  2.73123  3.46354  2.40513  3.72494  3.29354  2.67741  2.69355  4.24690  2.90347  2.73739  3.18146  2.89801  2.37887  2.77519  2.98518  4.58477  3.61503
          0.00569  5.56755  6.28990  0.61958  0.77255  0.48576  0.95510
    149   2.68992  2.80790  5.15338  4.54641  3.73965  3.91991  4.75666  2.65552  4.34720  1.89442  3.76170  4.55900  4.77926  4.49171  4.37975  2.17229  3.07745  1.13343  5.27117  4.09343    386 - -
          2.68618  4.42225  2.77519  2.73123  3.46354  2.40513  3.72494  3.29354  2.67741  2.69355  4.24690  2.90347  2.73739  3.18146  2.89801  2.37887  2.77519  2.98518  4.58477  3.61503
          0.00569  5.56755  6.28990  0.61958  0.77255  0.48576  0.95510
    150   4.50196  6.53778  3.26018  3.86435  4.58833  4.73069  0.23522  5.49873  4.29737  3.75939  5.99085  4.36556  5.37822  4.61643  4.65902  4.45161  4.83787  5.18990  6.13770  4.49032    387 - -
          2.68618  4.42225  2.77519  2.73123  3.46354  2.40513  3.72494  3.29354  2.67741  2.69355  4.24690  2.90347  2.73739  3.18146  2.89801  2.37887  2.77519  2.98518  4.58477  3.61503
          0.00569  5.56755  6.28990  0.61958  0.77255  0.48576  0.95510
    151   2.80046  5.54056  3.46303  2.90654  4.83740  1.88260  4.14691  4.28943  2.90268  3.01546  4.59590  1.70843  4.34616  2.92942  2.18065  2.71387  2.63094  3.90537  4.07803  4.62674    388 - -
          2.68618  4.42225  2.77519  2.73123  3.46354  2.40513  3.72494  3.29354  2.67741  2.69355  4.24690  2.90347  2.73739  3.18146  2.89801  2.37887  2.77519  2.98518  4.58477  3.61503
          0.00569  5.56755  6.28990  0.61958  0.77255  0.48576  0.95510
    152   3.07702  5.81439  0.90787  2.90009  5.15428  2.86672  3.10074  4.64458  2.56286  4.11677  4.86271  2.70492  4.42092  3.33344  2.85984  3.03737  3.52715  4.20350  6.24533  4.82350    389 - -
          2.68618  4.42225  2.77519  2.73123  3.46354  2.40513  3.72494  3.29354  2.67741  2.69355  4.24690  2.90347  2.73739  3.18146  2.89801  2.37887  2.77519  2.98518  4.58477  3.61503
          0.00569  5.56755  6.28990  0.61958  0.77255  0.48576  0.95510
    153   4.42565  5.61422  6.50601  5.97794  2.84652  5.95676  6.42872  1.03345  5.88033  1.13157  4.02549  6.13449  6.04742  5.85647  5.88187  5.37200  4.65514  1.66584  6.48840  5.45745    390 - -
          2.68618  4.42225  2.77519  2.73123  3.46354  2.40513  3.72494  3.29354  2.67741  2.69355  4.24690  2.90347  2.73739  3.18146  2.89801  2.37887  2.77519  2.98518  4.58477  3.61503
          0.00569  5.56755  6.28990  0.61958  0.77255  0.48576  0.95510
    154   3.15278  5.66139  3.22067  2.51506  3.91765  3.92648  3.26902  4.49137  1.12416  3.53204  4.70226  3.19895  4.31986  2.65970  2.47887  2.41355  2.90754  4.05190  6.09395  4.68394    391 - -
          2.68618  4.42225  2.77519  2.73123  3.46354  2.40513  3.72494  3.29354  2.67741  2.69355  4.24690  2.90347  2.73739  3.18146  2.89801  2.37887  2.77519  2.98518  4.58477  3.61503
          0.00569  5.56755  6.28990  0.61958  0.77255  0.48576  0.95510
    155   2.83922  4.28258  3.10773  2.68222  4.26247  4.09215  4.32185  3.64104  3.23124  1.82910  4.18482  3.72350  1.55709  3.55930  3.64506  2.50541  2.57883  3.17019  3.59464  4.37582    392 - -
          2.68618  4.42225  2.77519  2.73123  3.46354  2.40513  3.72494  3.29354  2.67741  2.69355  4.24690  2.90347  2.73739  3.18146  2.89801  2.37887  2.77519  2.98518  4.58477  3.61503
          0.00569  5.56755  6.28990  0.61958  0.77255  0.48576  0.95510
    156   2.30340  5.66479  2.58091  1.64147  5.01107  3.61541  3.75974  4.49795  2.51595  3.97059  4.70516  2.95559  3.86867  2.14797  2.98816  2.18760  2.66631  4.05608  6.09672  4.68495    393 - -
          2.68618  4.42225  2.77519  2.73123  3.46354  2.40513  3.72494  3.29354  2.67741  2.69355  4.24690  2.90347  2.73739  3.18146  2.89801  2.37887  2.77519  2.98518  4.58477  3.61503
          0.00569  5.56755  6.28990  0.61958  0.77255  0.48576  0.95510
    157   2.55770  5.74525  3.43909  3.01031  5.15996  3.56323  3.53677  4.63480  2.67807  4.13581  4.89829  0.92395  4.48169  3.43931  3.56862  1.88290  3.58233  4.20163  6.28267  4.88499    394 - -
          2.68618  4.42225  2.77519  2.73123  3.46354  2.40513  3.72494  3.29354  2.67741  2.69355  4.24690  2.90347  2.73739  3.18146  2.89801  2.37887  2.77519  2.98518  4.58477  3.61503
          0.00569  5.56755  6.28990  0.61958  0.77255  0.48576  0.95510
    158   3.43239  3.62653  5.41057  4.80042  0.85952  4.62581  4.95912  2.27239  4.59074  2.28088  3.12790  4.79115  4.96653  4.70303  4.59258  3.94350  3.66342  2.10858  5.41139  3.74542    395 - -
          2.68618  4.42225  2.77519  2.73123  3.46354  2.40513  3.72494  3.29354  2.67741  2.69355  4.24690  2.90347  2.73739  3.18146  2.89801  2.37887  2.77519  2.98518  4.58477  3.61503
          0.00569  5.56755  6.28990  0.61958  0.77255  0.48576  0.95510
    159   3.24418  3.82954  5.20442  4.58981  1.66847  3.89034  4.74594  3.03929  4.37568  1.00665  3.32503  4.57514  4.77633  4.50616  4.38466  3.40059  3.47634  2.24625  5.23736  3.63099    396 - -
          2.68618  4.42225  2.77519  2.73123  3.46354  2.40513  3.72494  3.29354  2.67741  2.69355  4.24690  2.90347  2.73739  3.18146  2.89801  2.37887  2.77519  2.98518  4.58477  3.61503
          0.00569  5.56755  6.28990  0.61958  0.77255  0.48576  0.95510
    160   3.15029  5.15323  5.87683  5.29564  3.28474  5.16330  5.55054  1.75867  5.12083  1.30454  2.61895  5.33241  5.43958  5.21075  5.13100  4.50694  4.09078  1.15608  5.91302  4.78395    397 - -
          2.68618  4.42225  2.77519  2.73123  3.46354  2.40513  3.72494  3.29354  2.67741  2.69355  4.24690  2.90347  2.73739  3.18146  2.89801  2.37887  2.77519  2.98518  4.58477  3.61503
          0.00569  5.56755  6.28990  0.61958  0.77255  0.48576  0.95510
    161   3.15210  3.96557  2.14156  2.86075  4.23519  2.05846  4.12099  4.42630  2.69636  3.01614  3.75555  2.66853  4.32524  2.80840  2.41522  2.04273  2.78772  4.00484  6.06564  4.66478    398 - -
          2.68618  4.42225  2.77519  2.73123  3.46354  2.40513  3.72494  3.29354  2.67741  2.69355  4.24690  2.90347  2.73739  3.18146  2.89801  2.37887  2.77519  2.98518  4.58477  3.61503
          0.00569  5.56755  6.28990  0.61958  0.77255  0.48576  0.95510
    162   2.41055  5.65973  2.84717  2.19884  4.29688  2.18519  4.11168  3.99718  2.34555  3.41866  4.70055  2.92723  2.73696  2.75840  2.41513  2.73894  2.92551  3.58394  6.09278  3.91238    399 - -
          2.68655  4.42262  2.77557  2.73076  3.46391  2.40491  3.72532  3.29391  2.67778  2.69319  4.24727  2.90384  2.73665  3.18184  2.89838  2.37885  2.77383  2.98556  4.58514  3.61540
          0.13191  2.10596  6.28990  1.38106  0.28943  0.48576  0.95510
    163   2.85262  5.68713  1.28081  2.16660  5.03229  3.93392  3.03811  4.51985  2.69686  3.99242  4.72845  2.56656  4.33294  2.76217  3.15958  2.30768  3.13009  4.07795  6.11896  4.70544    409 - -
          2.68618  4.42225  2.77519  2.73123  3.46354  2.40513  3.72494  3.29354  2.67741  2.69355  4.24690  2.90347  2.73739  3.18146  2.89801  2.37887  2.77519  2.98518  4.58477  3.61503
          0.00569  5.56755  6.28990  0.61958  0.77255  0.48576  0.95510
    164   4.63678  6.37379  5.52944  5.45141  6.71521  0.12718  6.36550  6.52997  5.10643  5.97363  6.92200  5.58070  5.76713  5.74494  2.86156  4.81808  5.15465  5.82405  7.51277  6.75967    410 - -
          2.68618  4.42225  2.77519  2.73123  3.46354  2.40513  3.72494  3.29354  2.67741  2.69355  4.24690  2.90347  2.73739  3.18146  2.89801  2.37887  2.77519  2.98518  4.58477  3.61503
          0.00569  5.56755  6.28990  0.61958  0.77255  0.48576  0.95510
    165   3.15079  5.65415  2.79711  2.47265  4.06793  2.37121  2.53449  3.41323  2.38999  2.64398  4.69561  2.86143  4.31910  2.69670  2.45716  2.28102  3.00843  3.60943  6.08868  4.67958    411 - -
          2.68618  4.42225  2.77519  2.73123  3.46354  2.40513  3.72494  3.29354  2.67741  2.69355  4.24690  2.90347  2.73739  3.18146  2.89801  2.37887  2.77519  2.98518  4.58477  3.61503
          0.00569  5.56755  6.28990  0.61958  0.77255  0.48576  0.95510
    166   2.88680  4.04354  5.33774  4.73126  3.04404  3.77557  4.90669  2.16392  4.52384  1.16995  3.82501  4.72078  4.91059  4.65775  4.53616  3.87342  3.59093  1.29827  5.38969  4.21342    412 - -
          2.68618  4.42225  2.77519  2.73123  3.46354  2.40513  3.72494  3.29354  2.67741  2.69355  4.24690  2.90347  2.73739  3.18146  2.89801  2.37887  2.77519  2.98518  4.58477  3.61503
          0.00569  5.56755  6.28990  0.61958  0.77255  0.48576  0.95510
    167   2.87887  4.62726  5.04132  4.43592  1.44877  3.71864  3.29213  3.06268  3.72139  1.78638  3.44068  4.49154  4.74529  3.84979  4.31365  3.68465  3.46017  2.24292  5.24507  2.06891    413 - -
          2.68618  4.42225  2.77519  2.73123  3.46354  2.40513  3.72494  3.29354  2.67741  2.69355  4.24690  2.90347  2.73739  3.18146  2.89801  2.37887  2.77519  2.98518  4.58477  3.61503
          0.00569  5.56755  6.28990  0.61958  0.77255  0.48576  0.95510
    168   3.34831  5.67693  6.42920  5.83497  3.28559  5.79203  6.09498  2.57860  5.68059  0.36415  3.26339  5.96889  5.87672  5.56283  5.61154  5.16501  4.64998  2.71785  6.16271  5.18782    414 - -
          2.68618  4.42225  2.77519  2.73123  3.46354  2.40513  3.72494  3.29354  2.67741  2.69355  4.24690  2.90347  2.73739  3.18146  2.89801  2.37887  2.77519  2.98518  4.58477  3.61503
          0.00569  5.56755  6.28990  0.61958  0.77255  0.48576  0.95510
    169   1.60451  5.24563  4.26687  3.75830  4.96153  1.01578  4.83643  4.37140  3.73041  3.16762  4.85246  4.09621  4.66291  4.05423  3.49397  2.22409  2.48317  3.96284  6.29420  5.03556    415 - -
          2.68618  4.42225  2.77519  2.73123  3.46354  2.40513  3.72494  3.29354  2.67741  2.69355  4.24690  2.90347  2.73739  3.18146  2.89801  2.37887  2.77519  2.98518  4.58477  3.61503
          0.00569  5.56755  6.28990  0.61958  0.77255  0.48576  0.95510
    170   3.52627  6.03354  0.72914  3.00777  5.38617  2.38213  4.45414  3.87253  3.29672  4.36798  5.14325  2.52002  4.59786  3.57961  3.18742  3.00281  3.78420  4.44339  6.51391  5.07270    416 - -
          2.68618  4.42225  2.77519  2.73123  3.46354  2.40513  3.72494  3.29354  2.67741  2.69355  4.24690  2.90347  2.73739  3.18146  2.89801  2.37887  2.77519  2.98518  4.58477  3.61503
          0.00569  5.56755  6.28990  0.61958  0.77255  0.48576  0.95510
    171   4.42686  5.67126  6.31858  5.75824  0.63278  5.67665  5.66897  3.33555  5.58264  1.39840  3.29626  5.78003  5.80890  5.46689  5.50612  5.03821  4.63251  2.78084  5.77543  3.78946    417 - -
          2.68618  4.42225  2.77519  2.73123  3.46354  2.40513  3.72494  3.29354  2.67741  2.69355  4.24690  2.90347  2.73739  3.18146  2.89801  2.37887  2.77519  2.98518  4.58477  3.61503
          0.00569  5.56755  6.28990  0.61958  0.77255  0.48576  0.95510
    172   2.18878  5.66848  2.40419  2.50870  5.01339  1.65483  3.55255  4.49967  2.85292  3.97371  4.70945  3.01830  4.32249  2.67503  2.98394  2.10461  2.85569  4.05908  6.10110  4.68951    418 - -
          2.68623  4.42230  2.77466  2.73128  3.46358  2.40517  3.72499  3.29359  2.67745  2.69343  4.24694  2.90351  2.73744  3.18151  2.89805  2.37891  2.77524  2.98523  4.58482  3.61508
          0.07390  2.66818  6.28990  0.19106  1.74920  0.48576  0.95510
    173   1.88944  5.52688  3.27214  2.74614  3.88308  3.29643  3.29699  4.26757  2.65540  3.02783  3.19714  3.44600  4.34564  2.92603  2.70078  2.03189  2.49667  3.88817  5.99331  2.62334    420 - -
          2.68618  4.42225  2.77519  2.73123  3.46354  2.40513  3.72494  3.29354  2.67741  2.69355  4.24690  2.90347  2.73739  3.18146  2.89801  2.37887  2.77519  2.98518  4.58477  3.61503
          0.00569  5.56755  6.28990  0.61958  0.77255  0.48576  0.95510
    174   1.80323  3.63089  5.11666  4.50648  3.44057  3.88364  4.71921  2.55720  4.30791  1.55906  3.73378  4.52686  4.75403  4.45338  3.77274  2.20589  3.13907  1.78790  5.23593  3.69783    421 - -
          2.68618  4.42225  2.77519  2.73123  3.46354  2.40513  3.72494  3.29354  2.67741  2.69355  4.24690  2.90347  2.73739  3.18146  2.89801  2.37887  2.77519  2.98518  4.58477  3.61503
          0.00569  5.56755  6.28990  0.61958  0.77255  0.48576  0.95510
    175   2.16514  5.05923  3.53279  2.96481  3.50310  2.92753  3.52206  2.93790  3.26673  2.82632  3.62479  3.51600  4.48973  3.07852  2.14052  2.95126  2.58184  2.01364  3.79898  3.93274    422 - -
          2.68618  4.42225  2.77519  2.73123  3.46354  2.40513  3.72494  3.29354  2.67741  2.69355  4.24690  2.90347  2.73739  3.18146  2.89801  2.37887  2.77519  2.98518  4.58477  3.61503
          0.00569  5.56755  6.28990  0.61958  0.77255  0.48576  0.95510
    176   2.88218  5.52131  3.46838  2.50997  3.32445  3.95504  4.14909  3.24439  2.05531  3.46880  4.04496  3.18393  1.80873  2.76161  2.12497  2.96457  3.20786  3.19149  5.98906  4.05380    423 - -
          2.68618  4.42225  2.77519  2.73123  3.46354  2.40513  3.72494  3.29354  2.67741  2.69355  4.24690  2.90347  2.73739  3.18146  2.89801  2.37887  2.77519  2.98518  4.58477  3.61503
          0.00569  5.56755  6.28990  0.61958  0.77255  0.48576  0.95510
    177   2.37156  5.40090  2.91937  2.42792  3.46561  3.98601  3.31833  2.06012  2.63734  3.17657  3.58070  2.82875  3.61767  2.96780  3.26110  2.87972  2.83637  2.61170  5.89600  3.25174    424 - -
          2.68626  4.42233  2.77481  2.73099  3.46362  2.40508  3.72503  3.29362  2.67749  2.69363  4.24698  2.90355  2.73715  3.18154  2.89809  2.37895  2.77528  2.98526  4.58485  3.61511
          0.28085  2.62669  1.75712  0.53057  0.88738  0.48576  0.95510
    178   2.88913  5.94968  1.94593  2.92135  5.35311  0.90851  4.40765  4.85304  2.95873  4.34185  5.12484  2.61615  4.52133  3.54042  3.82048  3.40005  2.84921  4.40302  6.49043  5.04132    432 - -
          2.68618  4.42225  2.77519  2.73123  3.46354  2.40513  3.72494  3.29354  2.67741  2.69355  4.24690  2.90347  2.73739  3.18146  2.89801  2.37887  2.77519  2.98518  4.58477  3.61503
          0.00687  5.38040  6.10274  0.61958  0.77255  1.10039  0.40457
    179   2.52590  4.41583  2.46063  1.66116  4.87403  2.96236  3.59245  4.35312  2.64684  3.83989  4.02449  3.30049  4.22245  2.96983  3.24708  2.13110  2.22779  3.18009  5.97743  4.57248    433 - -
          2.68646  4.42253  2.77526  2.73122  3.46318  2.40541  3.72523  3.29302  2.67746  2.69352  4.24718  2.90357  2.73691  3.18175  2.89723  2.37905  2.77517  2.98528  4.58417  3.61531
          0.75928  0.73908  2.91059  0.04327  3.16174  0.47962  0.96500
    180   2.76396  4.79300  3.68265  3.26571  3.47404  4.14033  4.40381  2.21716  2.90585  2.51090  3.26678  3.92318  4.51762  3.41434  2.43429  2.58538  2.36118  1.80667  5.38289  3.39503    435 - -
          2.68626  4.41962  2.77381  2.73143  3.46467  2.40509  3.72541  3.29467  2.67710  2.69468  4.24803  2.90409  2.73610  3.17981  2.89746  2.37924  2.77547  2.98537  4.58590  3.61570
          1.13788  0.38946  6.17610  0.94023  0.49518  0.59624  0.80047
    181   3.12256  1.96675  2.99012  2.60128  2.81669  3.62606  4.12042  4.18928  2.61423  3.46026  4.52263  3.03716  3.05487  3.24257  2.50239  2.04220  2.96880  3.19084  5.93746  4.05566    446 - -
          2.68618  4.42225  2.77519  2.73123  3.46354  2.40513  3.72494  3.29354  2.67741  2.69355  4.24690  2.90347  2.73739  3.18146  2.89801  2.37887  2.77519  2.98518  4.58477  3.61503
          0.02281  5.50435  3.99071  0.61958  0.77255  0.75168  0.63785
    182   2.80518  3.08990  3.57800  2.27659  3.64321  2.99657  4.18422  3.86414  3.00889  2.89485  4.32068  2.17487  3.34265  2.99826  3.00075  2.60366  2.41607  2.45236  4.43670  3.75686    447 - -
          2.68618  4.42225  2.77519  2.73123  3.46354  2.40513  3.72494  3.29354  2.67741  2.69355  4.24690  2.90347  2.73739  3.18146  2.89801  2.37887  2.77519  2.98518  4.58477  3.61503
          0.03611  5.48770  3.46329  0.61958  0.77255  0.63371  0.75635
    183   2.17178  5.39538  3.26488  1.97192  3.36854  3.67838  4.12732  3.71406  1.93683  2.64584  3.30740  3.43981  3.89339  3.26065  2.78273  2.63904  3.14358  2.64037  5.88148  4.52732    448 - -
          2.68618  4.42225  2.77519  2.73123  3.46354  2.40513  3.72494  3.29354  2.67741  2.69355  4.24690  2.90347  2.73739  3.18146  2.89801  2.37887  2.77519  2.98518  4.58477  3.61503
          0.00619  5.48406  6.20641  0.61958  0.77255  0.82110  0.57973
    184   2.28141  4.30768  3.15477  2.57996  3.77377  2.19869  4.10431  2.83711  2.43210  3.22105  4.52700  3.24993  3.71146  2.54708  2.96690  2.32500  2.96465  2.76464  5.93953  4.56631    449 - -
          2.68618  4.42225  2.77519  2.73123  3.46354  2.40513  3.72494  3.29354  2.67741  2.69355  4.24690  2.90347  2.73739  3.18146  2.89801  2.37887  2.77519  2.98518  4.58477  3.61503
          0.00619  5.48406  6.20641  0.61958  0.77255  0.62321  0.76835
    185   3.02307  4.79849  3.43912  3.27536  2.12414  1.78756  4.46216  2.64545  3.58458  2.47737  3.15928  3.50805  2.95221  3.86491  3.54719  2.91450  3.13550  2.64857  5.39239  3.10860    450 - -
          2.68618  4.42225  2.77519  2.73123  3.46354  2.40513  3.72494  3.29354  2.67741  2.69355  4.24690  2.90347  2.73739  3.18146  2.89801  2.37887  2.77519  2.98518  4.58477  3.61503
          0.00601  5.51306  6.23541  0.61958  0.77255  0.71987  0.66712
    186   2.69702  5.54292  2.97280  2.85478  4.12604  3.17942  2.63340  3.82942  2.85512  3.83257  4.07527  2.86529  3.54713  3.21387  3.07435  2.19295  1.36152  3.91382  5.99822  4.61047    451 - -
          2.68618  4.42225  2.77519  2.73123  3.46354  2.40513  3.72494  3.29354  2.67741  2.69355  4.24690  2.90347  2.73739  3.18146  2.89801  2.37887  2.77519  2.98518  4.58477  3.61503
          0.00601  5.51306  6.23541  0.61958  0.77255  0.71987  0.66712
    187   2.97791  5.21145  2.64720  3.07146  4.41589  3.61715  4.21746  3.31843  2.84632  2.35636  3.47804  3.57271  2.12963  3.11455  2.68217  2.42395  3.37221  1.86362  5.73880  4.43313    452 - -
          2.68618  4.42225  2.77519  2.73123  3.46354  2.40513  3.72494  3.29354  2.67741  2.69355  4.24690  2.90347  2.73739  3.18146  2.89801  2.37887  2.77519  2.98518  4.58477  3.61503
          0.00601  5.51306  6.23541  0.61958  0.77255  0.52828  0.89067
    188   2.76784  5.44843  2.35464  2.64495  4.71739  2.54932  3.85597  3.79178  2.78060  2.09502  2.91551  3.46002  3.19059  2.87060  2.53172  3.15120  2.71567  3.06852  4.44995  3.86131    453 - -
          2.68618  4.42225  2.77519  2.73123  3.46354  2.40513  3.72494  3.29354  2.67741  2.69355  4.24690  2.90347  2.73739  3.18146  2.89801  2.37887  2.77519  2.98518  4.58477  3.61503
          0.00585  5.54027  6.26262  0.61958  0.77255  0.61139  0.78219
    189   3.21581  3.59124  4.95709  3.80982  1.75444  4.35828  4.67237  3.06557  4.18723  2.67194  3.41276  3.64788  4.72409  3.69879  4.27271  3.65951  2.67340  2.87738  3.87995  1.20808    454 - -
          2.68606  4.42233  2.77506  2.73131  3.46362  2.40521  3.72502  3.29362  2.67749  2.69323  4.24698  2.90355  2.73748  3.18154  2.89784  2.37895  2.77528  2.98499  4.58485  3.61511
          0.04526  3.16194  6.26262  0.94989  0.48904  0.41453  1.08073
    190   2.01455  3.93630  4.98974  3.91688  3.72995  3.86140  4.69447  2.66272  4.21420  1.87731  2.61576  4.46608  4.11669  3.75757  4.29272  2.04617  2.21388  2.44388  4.07350  3.02806    458 - -
          2.68618  4.42225  2.77519  2.73123  3.46354  2.40513  3.72494  3.29354  2.67741  2.69355  4.24690  2.90347  2.73739  3.18146  2.89801  2.37887  2.77519  2.98518  4.58477  3.61503
          0.00569  5.56755  6.28990  0.61958  0.77255  0.48576  0.95510
    191   2.17114  5.72639  1.81463  1.99960  5.06908  3.56958  4.18453  4.55364  2.94045  3.40808  4.78054  3.43439  2.19068  3.28742  3.43863  1.84509  3.46260  4.11847  6.17087  4.75714    459 - -
          2.68618  4.42225  2.77519  2.73123  3.46354  2.40513  3.72494  3.29354  2.67741  2.69355  4.24690  2.90347  2.73739  3.18146  2.89801  2.37887  2.77519  2.98518  4.58477  3.61503
          0.00569  5.56755  6.28990  0.61958  0.77255  0.48576  0.95510
    192   3.38656  5.20461  4.52447  4.02427  4.70468  4.21227  4.89973  4.06296  3.73383  3.17403  3.93696  4.28859  0.46605  4.20137  3.55318  3.03953  3.42646  3.76027  6.10111  4.88944    460 - -
          2.68618  4.42225  2.77519  2.73123  3.46354  2.40513  3.72494  3.29354  2.67741  2.69355  4.24690  2.90347  2.73739  3.18146  2.89801  2.37887  2.77519  2.98518  4.58477  3.61503
          0.00569  5.56755  6.28990  0.61958  0.77255  0.48576  0.95510
    193   3.19717  5.71128  3.01371  0.90336  5.05442  3.94752  4.15094  4.54152  2.89433  4.01547  4.75437  3.00527  4.35265  2.25701  2.87458  2.72081  3.16399  3.69434  6.14352  4.72934    461 - -
          2.68618  4.42225  2.77519  2.73123  3.46354  2.40513  3.72494  3.29354  2.67741  2.69355  4.24690  2.90347  2.73739  3.18146  2.89801  2.37887  2.77519  2.98518  4.58477  3.61503
          0.00569  5.56755  6.28990  0.61958  0.77255  0.48576  0.95510
    194   3.18756  5.02112  3.54812  2.73682  3.41618  3.40141  3.00355  2.88351  3.31271  1.65187  3.75682  3.28540  4.50599  3.63196  2.54558  3.00252  2.13523  2.33037  5.58714  4.33113    462 - -
          2.68618  4.42225  2.77519  2.73123  3.46354  2.40513  3.72494  3.29354  2.67741  2.69355  4.24690  2.90347  2.73739  3.18146  2.89801  2.37887  2.77519  2.98518  4.58477  3.61503
          0.12359  5.56755  2.18535  0.61958  0.77255  0.48576  0.95510
    195   1.65430  4.64151  3.50590  3.95603  3.18138  3.76894  4.53410  2.93743  3.84683  1.76502  2.15002  3.57241  4.60682  4.07748  2.93169  3.51788  3.13776  2.21936  5.25070  4.05566    463 - -
          2.68618  4.42225  2.77519  2.73123  3.46354  2.40513  3.72494  3.29354  2.67741  2.69355  4.24690  2.90347  2.73739  3.18146  2.89801  2.37887  2.77519  2.98518  4.58477  3.61503
          0.12770  5.45036  2.15775  0.61958  0.77255  0.92404  0.50569
    196   1.72704  5.45265  3.31249  2.11771  4.76331  3.20797  3.09874  3.43252  2.40882  3.46619  3.57314  3.29810  3.60737  3.11562  2.52100  2.32378  3.07969  3.23811  5.90650  4.51732    464 - -
          2.68618  4.42225  2.77519  2.73123  3.46354  2.40513  3.72494  3.29354  2.67741  2.69355  4.24690  2.90347  2.73739  3.18146  2.89801  2.37887  2.77519  2.98518  4.58477  3.61503
          0.00722  5.32989  6.05223  0.61958  0.77255  1.09887  0.40534
    197   2.61415  1.41000  2.82539  3.09589  4.17619  3.95621  3.57240  3.26544  3.07496  3.22983  3.71678  2.61925  4.34146  3.19263  3.49640  2.58501  3.28840  2.66088  5.54898  3.74887    465 - -
          2.68618  4.42225  2.77519  2.73123  3.46354  2.40513  3.72494  3.29354  2.67741  2.69355  4.24690  2.90347  2.73739  3.18146  2.89801  2.37887  2.77519  2.98518  4.58477  3.61503
          0.04777  5.34724  3.17280  0.61958  0.77255  1.17063  0.37131
    198   1.67747  4.50257  4.69710  3.62299  2.02925  3.81596  4.50913  2.49623  3.95401  2.29783  3.33583  4.24024  4.56228  3.52194  3.03444  2.73314  3.29903  2.35711  3.73051  3.19267    466 - -
          2.68618  4.42225  2.77519  2.73123  3.46354  2.40513  3.72494  3.29354  2.67741  2.69355  4.24690  2.90347  2.73739  3.18146  2.89801  2.37887  2.77519  2.98518  4.58477  3.61503
          0.04019  5.30686  3.36864  0.61958  0.77255  1.24723  0.33869
    199   2.48308  4.52659  4.49151  3.19723  2.63423  4.14489  2.77383  2.53846  3.42696  1.55128  3.64124  4.11934  4.51465  4.01046  2.88383  3.42961  2.47544  2.52836  4.16406  3.19914    467 - -
          2.68618  4.42225  2.77519  2.73123  3.46354  2.40513  3.72494  3.29354  2.67741  2.69355  4.24690  2.90347  2.73739  3.18146  2.89801  2.37887  2.77519  2.98518  4.58477  3.61503
          0.00764  5.27431  5.99665  0.61958  0.77255  0.63117  0.75922
    200   2.61595  4.45383  3.12138  2.53667  3.98154  3.42809  3.47459  4.39167  1.73385  3.08598  4.00474  2.70633  3.84068  2.97098  2.14010  2.74078  2.26576  3.95771  6.00606  4.59846    468 - -
          2.68609  4.42307  2.77523  2.73075  3.46411  2.40366  3.72531  3.29494  2.67715  2.69350  4.24851  2.90331  2.73713  3.18200  2.89644  2.37972  2.77604  2.98608  4.58534  3.61440
          1.92386  0.16039  6.14407  1.09657  0.40649  0.62326  0.76829
    201   2.48695  5.61684  2.37879  2.30906  4.29572  2.54773  3.41505  4.44823  2.44585  3.56883  4.65744  3.13317  3.20173  2.47608  2.03245  2.87399  3.15205  3.17421  6.04940  4.03932    483 - -
          2.68618  4.42225  2.77519  2.73123  3.46354  2.40513  3.72494  3.29354  2.67741  2.69355  4.24690  2.90347  2.73739  3.18146  2.89801  2.37887  2.77519  2.98518  4.58477  3.61503
          0.20384  5.48545  1.71334  0.61958  0.77255  0.60597  0.78865
    202   3.02410  5.52941  3.08667  2.16069  3.45285  3.03822  3.60171  3.46922  2.20619  3.83373  4.57066  2.77473  2.90498  2.30789  2.62478  2.51561  2.50602  3.17268  5.96345  4.55385    484 - -
          2.68618  4.42225  2.77519  2.73123  3.46354  2.40513  3.72494  3.29354  2.67741  2.69355  4.24690  2.90347  2.73739  3.18146  2.89801  2.37887  2.77519  2.98518  4.58477  3.61503
          0.00725  5.32671  6.04906  0.61958  0.77255  0.95804  0.48393
    203   2.76375  5.53942  3.10153  2.20142  3.56744  2.86833  3.64757  3.69936  2.23369  3.52356  3.63586  2.37384  2.86886  2.63095  2.86189  2.61174  2.64417  3.92604  4.58454  3.68370    485 - -
          2.68618  4.42225  2.77519  2.73123  3.46354  2.40513  3.72494  3.29354  2.67741  2.69355  4.24690  2.90347  2.73739  3.18146  2.89801  2.37887  2.77519  2.98518  4.58477  3.61503
          0.00693  5.37095  6.09330  0.61958  0.77255  0.41901  1.07205
    204   2.20349  3.49571  5.10943  4.49746  2.68187  3.21113  4.68981  2.26120  4.29315  2.11541  2.40003  3.92341  4.05443  4.43364  3.70548  3.12325  2.43235  1.79529  5.19828  4.02118    486 - -
          2.68618  4.42225  2.77519  2.73123  3.46354  2.40513  3.72494  3.29354  2.67741  2.69355  4.24690  2.90347  2.73739  3.18146  2.89801  2.37887  2.77519  2.98518  4.58477  3.61503
          0.00601  5.51356  6.23591  0.61958  0.77255  0.50839  0.91996
    205   2.35081  4.52888  3.20434  2.39647  4.81090  3.93914  3.76753  3.75937  2.76455  2.81329  3.75366  3.05750  3.05799  3.05497  2.56183  2.03329  2.49831  2.32356  5.98343  4.60642    487 - -
          2.68618  4.42225  2.77519  2.73123  3.46354  2.40513  3.72494  3.29354  2.67741  2.69355  4.24690  2.90347  2.73739  3.18146  2.89801  2.37887  2.77519  2.98518  4.58477  3.61503
          0.00583  5.54355  6.26590  0.61958  0.77255  0.59725  0.79922
    206   2.32037  4.66009  4.75731  4.16609  2.68639  3.50929  3.57011  2.66754  3.51957  2.27871  2.23126  3.38619  2.85580  4.23722  3.60414  3.28961  3.19925  2.27453  5.27377  2.17052    488 - -
          2.68618  4.42225  2.77519  2.73123  3.46354  2.40513  3.72494  3.29354  2.67741  2.69355  4.24690  2.90347  2.73739  3.18146  2.89801  2.37887  2.77519  2.98518  4.58477  3.61503
          0.00583  5.54355  6.26590  0.61958  0.77255  0.59725  0.79922
    207   2.82991  5.64091  2.96450  2.55313  4.98172  2.06393  3.02354  4.46476  2.83969  3.57157  4.68296  2.90436  4.30839  3.20069  2.77224  2.02508  1.68581  4.02932  6.07627  4.66773    489 - -
          2.68618  4.42225  2.77519  2.73123  3.46354  2.40513  3.72494  3.29354  2.67741  2.69355  4.24690  2.90347  2.73739  3.18146  2.89801  2.37887  2.77519  2.98518  4.58477  3.61503
          0.00583  5.54355  6.26590  0.61958  0.77255  0.59725  0.79922
    208   2.08913  5.49490  3.46206  2.10874  2.59312  3.50739  3.02171  4.22459  2.63091  3.52441  3.70998  3.44095  1.99801  2.50138  3.38370  2.97502  3.37506  3.52457  5.96573  3.71130    490 - -
          2.68618  4.42225  2.77519  2.73123  3.46354  2.40513  3.72494  3.29354  2.67741  2.69355  4.24690  2.90347  2.73739  3.18146  2.89801  2.37887  2.77519  2.98518  4.58477  3.61503
          0.00583  5.54355  6.26590  0.61958  0.77255  0.59725  0.79922
    209   1.68217  5.64040  3.12001  2.10001  4.98207  3.91279  4.10024  4.46564  1.62941  3.21828  4.68198  3.20137  3.90543  3.04549  3.17408  2.38141  2.87672  3.41325  6.07511  4.66624    491 - -
          2.68618  4.42225  2.77519  2.73123  3.46354  2.40513  3.72494  3.29354  2.67741  2.69355  4.24690  2.90347  2.73739  3.18146  2.89801  2.37887  2.77519  2.98518  4.58477  3.61503
          0.00583  5.54355  6.26590  0.61958  0.77255  0.42187  1.06659
    210   2.52215  4.25232  3.47087  3.30265  3.38388  3.65028  3.92467  3.36064  3.08228  2.45257  3.43112  3.76031  4.49277  2.82480  1.77052  2.29308  2.52001  2.50407  5.61300  3.57122    492 - -
          2.68618  4.42225  2.77519  2.73123  3.46354  2.40513  3.72494  3.29354  2.67741  2.69355  4.24690  2.90347  2.73739  3.18146  2.89801  2.37887  2.77519  2.98518  4.58477  3.61503
          0.00569  5.56755  6.28990  0.61958  0.77255  0.48576  0.95510
    211   4.43600  7.35554  0.29976  2.76347  6.56548  4.34798  5.08897  6.22973  4.41102  5.62254  6.61540  2.41478  5.08888  4.29226  5.25487  4.20503  4.78246  5.70652  7.76814  6.03980    493 - -
          2.68618  4.42225  2.77519  2.73123  3.46354  2.40513  3.72494  3.29354  2.67741  2.69355  4.24690  2.90347  2.73739  3.18146  2.89801  2.37887  2.77519  2.98518  4.58477  3.61503
          0.00569  5.56755  6.28990  0.61958  0.77255  0.48576  0.95510
    212   1.47608  4.69947  4.81010  4.22185  3.81155  4.35879  4.68840  2.93366  4.08769  2.43498  3.02162  4.38804  4.73428  4.29293  4.23811  1.46717  2.73403  2.09107  5.33001  4.14196    494 - -
          2.68618  4.42225  2.77519  2.73123  3.46354  2.40513  3.72494  3.29354  2.67741  2.69355  4.24690  2.90347  2.73739  3.18146  2.89801  2.37887  2.77519  2.98518  4.58477  3.61503
          0.00569  5.56755  6.28990  0.61958  0.77255  0.48576  0.95510
    213   4.02451  3.97854  5.67707  5.20941  2.98742  5.05052  4.67482  3.82478  5.00571  3.45503  4.48411  5.01511  5.39727  5.02797  4.99192  3.44949  4.25669  3.05714  0.54771  2.10993    495 - -
          2.68618  4.42225  2.77519  2.73123  3.46354  2.40513  3.72494  3.29354  2.67741  2.69355  4.24690  2.90347  2.73739  3.18146  2.89801  2.37887  2.77519  2.98518  4.58477  3.61503
          0.00569  5.56755  6.28990  0.61958  0.77255  0.48576  0.95510
    214   1.54647  3.89384  3.16653  2.62855  4.93131  3.62264  4.12514  4.40174  2.86915  3.90435  3.32758  3.13958  4.32845  2.81021  2.40486  1.67186  2.95777  3.98718  6.05504  4.65807    496 - -
          2.68618  4.42225  2.77519  2.73123  3.46354  2.40513  3.72494  3.29354  2.67741  2.69355  4.24690  2.90347  2.73739  3.18146  2.89801  2.37887  2.77519  2.98518  4.58477  3.61503
          0.00569  5.56755  6.28990  0.61958  0.77255  0.48576  0.95510
    215   2.58324  5.52346  6.22053  5.72121  4.24322  5.44873  6.11999  3.00044  5.57038  0.44500  4.01620  5.76671  5.76208  5.60527  5.58254  4.86653  4.48022  1.94939  6.33608  5.28677    497 - -
          2.68618  4.42225  2.77519  2.73123  3.46354  2.40513  3.72494  3.29354  2.67741  2.69355  4.24690  2.90347  2.73739  3.18146  2.89801  2.37887  2.77519  2.98518  4.58477  3.61503
          0.00569  5.56755  6.28990  0.61958  0.77255  0.48576  0.95510
    216   2.74956  5.56117  5.44590  5.50439  6.38461  0.16401  6.37860  5.96442  5.74342  5.63552  6.41441  5.14107  5.18365  5.82823  5.77115  3.87854  4.26007  5.01894  7.58360  6.66296    498 - -
          2.68618  4.42225  2.77519  2.73123  3.46354  2.40513  3.72494  3.29354  2.67741  2.69355  4.24690  2.90347  2.73739  3.18146  2.89801  2.37887  2.77519  2.98518  4.58477  3.61503
          0.00569  5.56755  6.28990  0.61958  0.77255  0.48576  0.95510
    217   2.84497  3.60117  5.06282  4.45599  3.45639  4.38225  3.72747  2.16703  3.76542  2.09014  2.48990  3.58784  4.74725  3.74083  3.10767  3.68780  3.22938  1.22956  5.24260  4.06350    499 - -
          2.68618  4.42225  2.77519  2.73123  3.46354  2.40513  3.72494  3.29354  2.67741  2.69355  4.24690  2.90347  2.73739  3.18146  2.89801  2.37887  2.77519  2.98518  4.58477  3.61503
          0.00569  5.56755  6.28990  0.61958  0.77255  0.48576  0.95510
    218   2.05175  3.26147  5.15584  4.54492  3.71775  4.40664  4.74018  2.04836  4.34156  1.99461  3.24414  4.55325  4.77064  4.48274  4.36801  2.13239  1.99562  2.00444  5.24850  4.07116    500 - -
          2.68618  4.42225  2.77519  2.73123  3.46354  2.40513  3.72494  3.29354  2.67741  2.69355  4.24690  2.90347  2.73739  3.18146  2.89801  2.37887  2.77519  2.98518  4.58477  3.61503
          0.00569  5.56755  6.28990  0.61958  0.77255  0.48576  0.95510
    219   1.98835  3.15593  5.33730  4.72411  2.31862  4.54503  4.88106  1.98507  4.51138  1.24100  2.58714  4.71115  4.89389  4.62931  4.51393  3.86029  3.59218  2.63535  5.34849  4.18405    501 - -
          2.68618  4.42225  2.77519  2.73123  3.46354  2.40513  3.72494  3.29354  2.67741  2.69355  4.24690  2.90347  2.73739  3.18146  2.89801  2.37887  2.77519  2.98518  4.58477  3.61503
          0.00569  5.56755  6.28990  0.61958  0.77255  0.48576  0.95510
    220   3.25676  4.77003  4.58305  3.59566  1.96436  4.33128  3.35181  2.89716  3.01445  2.70617  3.88383  4.25370  4.70147  3.70183  3.66408  3.61014  3.48824  3.02918  3.81479  1.09749    502 - -
          2.68618  4.42225  2.77519  2.73123  3.46354  2.40513  3.72494  3.29354  2.67741  2.69355  4.24690  2.90347  2.73739  3.18146  2.89801  2.37887  2.77519  2.98518  4.58477  3.61503
          0.00569  5.56755  6.28990  0.61958  0.77255  0.48576  0.95510
    221   2.72793  4.59811  3.02079  2.01352  3.75411  3.92618  3.73213  4.47583  2.07355  3.63873  4.69351  3.01729  4.31955  2.05221  2.07735  2.74582  3.38204  3.44542  4.61088  3.06417    503 - -
          2.68618  4.42225  2.77519  2.73123  3.46354  2.40513  3.72494  3.29354  2.67741  2.69355  4.24690  2.90347  2.73739  3.18146  2.89801  2.37887  2.77519  2.98518  4.58477  3.61503
          0.00569  5.56755  6.28990  0.61958  0.77255  0.48576  0.95510
    222   4.19380  5.47182  6.17765  5.57125  3.37462  5.47036  5.77075  1.69993  5.39054  0.61920  3.07752  5.64584  5.64368  5.33902  5.33676  4.81907  4.40623  2.34440  3.84076  4.93047    504 - -
          2.68618  4.42225  2.77519  2.73123  3.46354  2.40513  3.72494  3.29354  2.67741  2.69355  4.24690  2.90347  2.73739  3.18146  2.89801  2.37887  2.77519  2.98518  4.58477  3.61503
          0.00569  5.56755  6.28990  0.61958  0.77255  0.48576  0.95510
    223   2.01374  4.63560  5.22558  4.61123  2.38300  4.43321  4.76016  2.71759  4.39655  1.84011  3.20407  4.59469  4.79353  4.52372  4.40333  3.74517  3.49469  2.55416  1.51058  2.86421    505 - -
          2.68618  4.42225  2.77519  2.73123  3.46354  2.40513  3.72494  3.29354  2.67741  2.69355  4.24690  2.90347  2.73739  3.18146  2.89801  2.37887  2.77519  2.98518  4.58477  3.61503
          0.00569  5.56755  6.28990  0.61958  0.77255  0.48576  0.95510
    224   3.20827  0.95952  3.65691  3.51494  3.68426  4.17619  4.44503  3.45099  2.97989  3.16293  3.67615  3.92009  4.56484  3.44715  3.81483  3.20429  1.99185  3.22295  5.53055  4.29543    506 - -
          2.68618  4.42225  2.77519  2.73123  3.46354  2.40513  3.72494  3.29354  2.67741  2.69355  4.24690  2.90347  2.73739  3.18146  2.89801  2.37887  2.77519  2.98518  4.58477  3.61503
          0.00569  5.56755  6.28990  0.61958  0.77255  0.48576  0.95510
    225   2.85056  5.58321  3.23236  2.63752  3.56714  1.69196  2.87467  4.35932  2.63459  2.71359  3.42975  2.62609  4.33346  3.23951  2.10973  2.85635  3.38506  3.95622  6.03589  4.10144    507 - -
          2.68652  4.42259  2.77531  2.73128  3.46344  2.40425  3.72528  3.29388  2.67774  2.69359  4.24723  2.90205  2.73773  3.18180  2.89817  2.37881  2.77536  2.98531  4.58510  3.61537
          0.47652  1.02756  3.85470  0.29289  1.37084  0.48576  0.95510
    226   2.73844  5.65202  2.46251  2.16825  4.24140  2.94257  4.10016  4.48430  2.12008  3.95761  4.12656  2.74112  4.30667  2.67750  1.75419  2.69899  2.99320  3.40532  6.08427  4.67288    510 - -
          2.68618  4.42225  2.77519  2.73123  3.46354  2.40513  3.72494  3.29354  2.67741  2.69355  4.24690  2.90347  2.73739  3.18146  2.89801  2.37887  2.77519  2.98518  4.58477  3.61503
          0.00580  5.54804  6.27038  0.61958  0.77255  0.43237  1.04688
    227   2.96213  4.74560  4.49466  3.12342  2.20046  3.02938  3.19260  3.20413  3.82199  1.50905  3.53754  4.19132  3.94974  3.67732  3.70650  2.66091  2.65955  2.74169  3.81474  2.79733    511 - -
          2.68618  4.42225  2.77519  2.73123  3.46354  2.40513  3.72494  3.29354  2.67741  2.69355  4.24690  2.90347  2.73739  3.18146  2.89801  2.37887  2.77519  2.98518  4.58477  3.61503
          0.03394  5.56755  3.52169  0.61958  0.77255  0.48576  0.95510
    228   3.35980  4.87326  4.70759  4.15853  2.69984  3.82403  4.63350  3.36016  4.03580  3.07787  3.28906  3.77917  0.66980  4.27451  4.23564  3.70302  3.60700  3.16132  3.87625  3.88698    512 - -
          2.68618  4.42225  2.77519  2.73123  3.46354  2.40513  3.72494  3.29354  2.67741  2.69355  4.24690  2.90347  2.73739  3.18146  2.89801  2.37887  2.77519  2.98518  4.58477  3.61503
          0.02605  5.53947  3.82661  0.61958  0.77255  0.61482  0.77814
    229   3.17858  4.77019  3.68055  3.43133  1.13971  4.21740  4.49340  3.24024  3.65829  2.97243  3.51335  3.65090  3.86426  3.92823  3.39930  3.05108  2.75885  2.86748  3.74625  2.21236    513 - -
          2.68618  4.42225  2.77519  2.73123  3.46354  2.40513  3.72494  3.29354  2.67741  2.69355  4.24690  2.90347  2.73739  3.18146  2.89801  2.37887  2.77519  2.98518  4.58477  3.61503
          0.04899  5.51939  3.12807  0.61958  0.77255  0.69592  0.69038
    230   2.88602  5.59828  2.41574  2.30460  4.22194  1.74703  3.38105  4.41937  2.59651  2.54135  3.65155  2.75421  3.50480  3.16339  2.71188  2.85663  3.06802  3.98577  6.03448  4.62707    514 - -
          2.68618  4.42225  2.77519  2.73123  3.46354  2.40513  3.72494  3.29354  2.67741  2.69355  4.24690  2.90347  2.73739  3.18146  2.89801  2.37887  2.77519  2.98518  4.58477  3.61503
          0.00623  5.47663  6.19898  0.61958  0.77255  0.84502  0.56132
    231   2.98772  4.74698  3.47745  3.69881  3.31475  2.61850  3.13144  2.39652  3.62673  1.26714  3.54470  4.03069  3.37710  3.89753  2.62874  3.21947  3.38439  2.73071  5.34484  4.13322    515 - -
          2.68618  4.42225  2.77519  2.73123  3.46354  2.40513  3.72494  3.29354  2.67741  2.69355  4.24690  2.90347  2.73739  3.18146  2.89801  2.37887  2.77519  2.98518  4.58477  3.61503
          0.00623  5.47663  6.19898  0.61958  0.77255  0.84502  0.56132
    232   2.96390  5.57106  2.01605  2.55566  4.89878  2.88052  4.07193  4.37270  2.61811  2.47774  3.01776  3.00871  3.56822  2.97774  2.72069  2.05460  2.95443  3.38273  4.11486  4.61401    516 - -
          2.68618  4.42225  2.77519  2.73123  3.46354  2.40513  3.72494  3.29354  2.67741  2.69355  4.24690  2.90347  2.73739  3.18146  2.89801  2.37887  2.77519  2.98518  4.58477  3.61503
          0.02096  5.47663  4.10073  0.61958  0.77255  0.84502  0.56132
    233   2.96430  5.60556  2.36085  2.39362  4.95131  2.68971  4.05381  3.98813  2.58396  3.32021  4.64605  2.65609  2.92974  2.68328  2.04570  2.21389  2.71943  3.99656  6.03783  4.62647    517 - -
          2.68618  4.42225  2.77519  2.73123  3.46354  2.40513  3.72494  3.29354  2.67741  2.69355  4.24690  2.90347  2.73739  3.18146  2.89801  2.37887  2.77519  2.98518  4.58477  3.61503
          0.07902  5.46200  2.63480  0.61958  0.77255  0.89007  0.52870
    234   2.78151  5.34274  3.21466  2.74471  3.62000  2.66429  4.07774  3.40607  2.04817  2.61243  4.40662  3.13513  2.48695  3.03037  3.10632  2.50892  2.91438  2.95531  5.82935  2.85688    518 - -
          2.68618  4.42225  2.77519  2.73123  3.46354  2.40513  3.72494  3.29354  2.67741  2.69355  4.24690  2.90347  2.73739  3.18146  2.89801  2.37887  2.77519  2.98518  4.58477  3.61503
          0.00680  5.38978  6.11213  0.61958  0.77255  1.07914  0.41535
    235   2.54247  5.47592  3.06267  2.12553  2.50790  3.01690  3.13477  4.24441  2.79029  2.93873  4.52654  2.93901  2.50920  2.94551  2.67424  2.63499  3.28997  3.55243  4.00138  3.65338    519 - -
          2.68618  4.42225  2.77519  2.73123  3.46354  2.40513  3.72494  3.29354  2.67741  2.69355  4.24690  2.90347  2.73739  3.18146  2.89801  2.37887  2.77519  2.98518  4.58477  3.61503
          0.16364  5.38978  1.92151  0.61958  0.77255  1.07914  0.41535
    236   2.10977  5.29977  3.32072  2.30639  3.90438  2.92194  3.66316  3.58133  2.49374  3.57352  4.36033  1.89303  4.18355  3.11595  3.23762  2.35805  2.87994  3.14964  3.93687  3.70835    520 - -
          2.68618  4.42225  2.77519  2.73123  3.46354  2.40513  3.72494  3.29354  2.67741  2.69355  4.24690  2.90347  2.73739  3.18146  2.89801  2.37887  2.77519  2.98518  4.58477  3.61503
          0.04366  5.23410  3.28633  0.61958  0.77255  1.11388  0.39792
    237   1.99114  5.43588  2.29396  2.28697  4.75560  3.53261  3.96135  3.67758  2.70671  3.73030  3.56723  2.90245  4.16430  3.06645  2.53672  2.15614  2.40616  3.45464  4.54416  4.48891    521 - -
          2.68719  4.42202  2.77524  2.73098  3.46375  2.40578  3.72646  3.29372  2.67699  2.69389  4.24695  2.90389  2.73541  3.18128  2.89857  2.37837  2.77494  2.98496  4.58245  3.61580
          0.83588  0.65661  3.03866  1.68538  0.20503  0.78912  0.60558
    238   2.52143  5.48816  2.34661  2.37760  3.91665  2.85847  3.99569  4.28611  2.61633  3.19497  3.60187  3.07966  1.96304  2.77269  3.22776  2.58920  2.73000  3.61690  5.93272  4.01937    538 - -
          2.68618  4.42225  2.77519  2.73123  3.46354  2.40513  3.72494  3.29354  2.67741  2.69355  4.24690  2.90347  2.73739  3.18146  2.89801  2.37887  2.77519  2.98518  4.58477  3.61503
          0.04918  5.32628  3.14359  0.61958  0.77255  1.21150  0.35346
    239   2.81436  5.35104  2.83247  2.25937  3.16675  3.56502  4.00598  4.07611  2.24141  2.19332  3.71847  3.09623  3.68528  3.12800  2.06108  2.84441  2.85744  3.20594  4.19118  4.45473    539 - -
          2.68618  4.42225  2.77519  2.73123  3.46354  2.40513  3.72494  3.29354  2.67741  2.69355  4.24690  2.90347  2.73739  3.18146  2.89801  2.37887  2.77519  2.98518  4.58477  3.61503
          0.00756  5.28466  6.00701  0.61958  0.77255  1.18389  0.36541
    240   2.43806  5.32841  3.11583  2.80000  4.59929  3.82687  3.18199  4.03605  2.44958  2.19650  4.38943  3.33171  3.24053  2.49832  2.64145  2.43820  3.24948  2.31935  5.80823  3.08083    540 - -
          2.68618  4.42225  2.77519  2.73123  3.46354  2.40513  3.72494  3.29354  2.67741  2.69355  4.24690  2.90347  2.73739  3.18146  2.89801  2.37887  2.77519  2.98518  4.58477  3.61503
          0.00743  5.30211  6.02446  0.61958  0.77255  1.25568  0.33531
    241   2.08580  4.71610  3.63394  3.44654  3.43075  4.05046  4.31240  2.12293  3.00957  2.29970  2.81563  2.69933  3.01742  3.68245  2.86687  3.30209  2.62120  2.44602  5.30486  4.08020    541 - -
          2.68618  4.42225  2.77519  2.73123  3.46354  2.40513  3.72494  3.29354  2.67741  2.69355  4.24690  2.90347  2.73739  3.18146  2.89801  2.37887  2.77519  2.98518  4.58477  3.61503
          0.00743  5.30211  6.02446  0.61958  0.77255  1.14990  0.38078
    242   1.44296  4.52087  4.65193  3.48142  3.10431  3.61648  4.50470  2.68878  3.92055  2.43869  2.86046  4.21972  4.56190  4.12125  3.29070  2.66312  2.55433  2.11069  4.22847  3.33308    542 - -
          2.68618  4.42225  2.77519  2.73123  3.46354  2.40513  3.72494  3.29354  2.67741  2.69355  4.24690  2.90347  2.73739  3.18146  2.89801  2.37887  2.77519  2.98518  4.58477  3.61503
          0.04285  5.31995  3.29554  0.61958  0.77255  1.22337  0.34847
    243   2.86544  5.50513  2.89014  2.35209  4.84636  3.03105  3.62617  3.06825  1.99157  3.80878  3.30828  3.01912  3.73818  2.20919  3.05637  2.52060  2.18518  3.89370  5.94011  3.99535    543 - -
          2.68618  4.42225  2.77519  2.73123  3.46354  2.40513  3.72494  3.29354  2.67741  2.69355  4.24690  2.90347  2.73739  3.18146  2.89801  2.37887  2.77519  2.98518  4.58477  3.61503
          0.00756  5.28466  6.00701  0.61958  0.77255  1.28577  0.32357
    244   3.02728  4.90034  3.13026  2.94621  3.05375  3.23840  2.17299  2.69443  3.11099  2.23336  3.99473  3.59725  4.33293  2.84281  2.61137  3.03137  3.05058  2.47000  5.46044  2.93259    544 - -
          2.68618  4.42225  2.77519  2.73123  3.46354  2.40513  3.72494  3.29354  2.67741  2.69355  4.24690  2.90347  2.73739  3.18146  2.89801  2.37887  2.77519  2.98518  4.58477  3.61503
          0.00756  5.28466  6.00701  0.61958  0.77255  1.15600  0.37796
    245   2.70550  4.45720  3.64539  4.35410  2.84374  4.23302  4.56276  1.43669  4.15441  1.56896  3.57560  4.37200  4.59739  4.29889  3.45326  3.27441  3.30361  2.25966  3.96433  3.12583    545 - -
          2.68618  4.42225  2.77519  2.73123  3.46354  2.40513  3.72494  3.29354  2.67741  2.69355  4.24690  2.90347  2.73739  3.18146  2.89801  2.37887  2.77519  2.98518  4.58477  3.61503
          0.00739  5.30715  6.02950  0.61958  0.77255  0.94960  0.48922
    246   1.64932  5.53832  2.82556  2.41832  4.87753  2.76744  4.00523  3.90297  2.51394  3.51664  4.58052  2.92721  4.21090  2.53530  2.97818  2.21051  2.80603  3.25895  5.97452  4.12039    546 - -
          2.68618  4.42225  2.77519  2.73123  3.46354  2.40513  3.72494  3.29354  2.67741  2.69355  4.24690  2.90347  2.73739  3.18146  2.89801  2.37887  2.77519  2.98518  4.58477  3.61503
          0.00700  5.36119  6.08353  0.61958  0.77255  1.14197  0.38447
    247   2.74211  5.54715  2.79500  2.34986  4.16744  3.23629  4.00318  4.37467  2.51917  3.47394  3.19689  2.07507  4.20935  2.20094  2.16030  3.00464  2.42165  3.93668  5.98106  4.57136    547 - -
          2.68618  4.42225  2.77519  2.73123  3.46354  2.40513  3.72494  3.29354  2.67741  2.69355  4.24690  2.90347  2.73739  3.18146  2.89801  2.37887  2.77519  2.98518  4.58477  3.61503
          0.00700  5.36119  6.08353  0.61958  0.77255  1.14197  0.38447
    248   2.90304  4.49366  4.96592  4.35739  2.78396  4.26113  3.55129  2.47065  4.16411  0.97067  3.31668  3.88136  4.62578  4.31427  4.20791  2.87108  2.96521  2.28267  5.11398  3.93561    548 - -
          2.68660  4.42380  2.77373  2.73050  3.46410  2.40565  3.72611  3.29342  2.67699  2.69305  4.24714  2.90466  2.73766  3.18175  2.89624  2.37906  2.77523  2.98533  4.58426  3.61658
          0.87566  0.60925  3.22752  1.55232  0.23795  1.14197  0.38447
    249   1.98078  5.52997  2.67528  2.57644  4.87379  3.27321  3.32385  4.35888  2.00101  3.47896  4.57096  2.53100  3.23048  3.08044  2.68944  2.45936  2.76468  3.03964  5.96340  4.55320    554 - -
          2.68618  4.42225  2.77519  2.73123  3.46354  2.40513  3.72494  3.29354  2.67741  2.69355  4.24690  2.90347  2.73739  3.18146  2.89801  2.37887  2.77519  2.98518  4.58477  3.61503
          0.02273  5.32309  4.04025  0.61958  0.77255  1.11562  0.39707
    250   2.30799  5.19567  3.46129  1.83894  3.56353  3.87580  4.08249  3.22952  2.50640  2.50205  4.26965  3.41747  3.16092  3.24187  2.61046  2.66957  2.52207  2.68171  5.70626  4.38035    555 - -
          2.68618  4.42225  2.77519  2.73123  3.46354  2.40513  3.72494  3.29354  2.67741  2.69355  4.24690  2.90347  2.73739  3.18146  2.89801  2.37887  2.77519  2.98518  4.58477  3.61503
          0.00726  5.32481  6.04715  0.61958  0.77255  0.70040  0.68595
    251   2.94577  5.55147  1.94987  2.69417  3.82422  3.28455  3.71296  3.03497  2.47514  3.56155  4.59589  2.99044  4.24759  2.74667  2.35865  2.45726  2.17689  3.32105  5.99278  3.99958    556 - -
          2.68648  4.42360  2.77424  2.73136  3.45666  2.40748  3.72550  3.29441  2.67922  2.69053  4.24358  2.90461  2.73742  3.18184  2.89774  2.37862  2.77497  2.98662  4.58098  3.61643
          1.44907  0.27040  6.14783  1.74106  0.19278  0.68223  0.70418
    252   2.54807  5.59826  2.94346  2.59420  3.60511  2.81271  3.29506  4.41963  2.37691  3.58563  4.64041  3.17316  3.82013  3.16284  1.79674  2.09130  2.53608  3.28848  6.03436  4.62685    599 - -
          2.68618  4.42225  2.77519  2.73123  3.46354  2.40513  3.72494  3.29354  2.67741  2.69355  4.24690  2.90347  2.73739  3.18146  2.89801  2.37887  2.77519  2.98518  4.58477  3.61503
          0.06496  5.47592  2.83518  0.61958  0.77255  0.84727  0.55964
    253   3.18608  0.60938  4.51587  4.00291  4.31224  3.58502  3.50853  3.67860  3.83907  3.40061  4.29406  4.21566  3.77930  4.17629  3.54347  3.14361  3.53212  2.93549  5.76312  4.56184    600 - -
          2.68618  4.42225  2.77519  2.73123  3.46354  2.40513  3.72494  3.29354  2.67741  2.69355  4.24690  2.90347  2.73739  3.18146  2.89801  2.37887  2.77519  2.98518  4.58477  3.61503
          0.02851  5.41758  3.74371  0.61958  0.77255  1.01209  0.45171
    254   2.64665  5.54668  2.77780  2.60876  3.27496  2.32459  3.68366  4.36088  2.53466  3.84773  4.58997  2.46161  2.48586  3.12495  2.03280  3.02670  3.09420  2.89882  5.98534  4.58043    601 - -
          2.68618  4.42225  2.77519  2.73123  3.46354  2.40513  3.72494  3.29354  2.67741  2.69355  4.24690  2.90347  2.73739  3.18146  2.89801  2.37887  2.77519  2.98518  4.58477  3.61503
          0.34226  5.39583  1.25421  0.61958  0.77255  1.06507  0.42267
    255   2.33898  5.35652  2.80451  2.61952  4.67813  2.45041  2.96941  4.14781  2.18789  2.76294  4.40368  2.77617  2.52577  2.98102  3.10974  2.54986  3.13512  3.19694  5.80375  4.40746    602 - -
          2.68653  4.42288  2.77420  2.73098  3.46356  2.40533  3.72558  3.29417  2.67725  2.69404  4.24659  2.90375  2.73630  3.18161  2.89830  2.37911  2.77455  2.98510  4.58540  3.61566
          0.63142  0.76552  5.78537  1.11755  0.39613  0.13871  2.04391
    256   3.15052  5.66056  2.41218  2.45240  5.00538  2.62568  3.11947  3.69771  2.67663  3.03353  4.24595  2.41951  3.18495  2.87976  2.37313  2.54400  2.26191  3.69816  6.09340  4.68260    612 - -
          2.68618  4.42225  2.77519  2.73123  3.46354  2.40513  3.72494  3.29354  2.67741  2.69355  4.24690  2.90347  2.73739  3.18146  2.89801  2.37887  2.77519  2.98518  4.58477  3.61503
          0.00569  5.56755  6.28990  0.61958  0.77255  0.48576  0.95510
    257   2.21994  4.23976  3.20260  2.14558  4.43970  4.03687  4.25102  2.99770  3.09439  3.47906  2.34777  3.33939  3.59253  3.20505  3.04876  3.00360  2.42039  1.89813  5.76519  4.46086    613 - -
          2.68618  4.42225  2.77519  2.73123  3.46354  2.40513  3.72494  3.29354  2.67741  2.69355  4.24690  2.90347  2.73739  3.18146  2.89801  2.37887  2.77519  2.98518  4.58477  3.61503
          0.00569  5.56755  6.28990  0.61958  0.77255  0.48576  0.95510
    258   2.46865  5.69317  1.96363  2.61588  5.03238  3.34624  3.72189  4.51676  2.71711  3.99624  4.73718  2.80240  1.34665  3.24654  3.38742  2.82508  3.42165  3.44671  6.12873  4.71691    614 - -
          2.68628  4.42249  2.77458  2.73091  3.46377  2.40536  3.72396  3.29378  2.67764  2.69378  4.24461  2.90336  2.73763  3.18170  2.89770  2.37910  2.77543  2.98493  4.58501  3.61527
          0.18501  1.78945  6.28990  0.68492  0.70144  0.48576  0.95510
    259   2.54602  5.65814  2.67679  1.97488  4.31663  3.92489  4.11209  4.48692  2.64262  3.28836  4.69915  3.04919  2.67968  2.40991  2.31938  2.43624  2.85421  2.63821  6.09162  4.68146    617 - -
          2.68618  4.42225  2.77519  2.73123  3.46354  2.40513  3.72494  3.29354  2.67741  2.69355  4.24690  2.90347  2.73739  3.18146  2.89801  2.37887  2.77519  2.98518  4.58477  3.61503
          0.00569  5.56755  6.28990  0.61958  0.77255  0.48576  0.95510
    260   2.69030  5.63590  2.67041  1.93188  3.62528  3.64943  4.11765  4.44836  2.58255  3.01964  4.05608  3.13184  3.07156  2.73960  2.38099  2.48970  3.38270  2.20788  6.07519  4.13750    618 - -
          2.68618  4.42225  2.77519  2.73123  3.46354  2.40513  3.72494  3.29354  2.67741  2.69355  4.24690  2.90347  2.73739  3.18146  2.89801  2.37887  2.77519  2.98518  4.58477  3.61503
          0.00569  5.56755  6.28990  0.61958  0.77255  0.48576  0.95510
    261   3.16010  4.80824  5.43511  4.82407  3.05826  4.64934  4.98630  2.07960  4.61444  1.45687  3.16821  4.81651  4.98628  4.72267  4.61428  3.96759  3.68439  1.21525  2.58424  4.27754    619 - -
          2.68618  4.42225  2.77519  2.73123  3.46354  2.40513  3.72494  3.29354  2.67741  2.69355  4.24690  2.90347  2.73739  3.18146  2.89801  2.37887  2.77519  2.98518  4.58477  3.61503
          0.00569  5.56755  6.28990  0.61958  0.77255  0.48576  0.95510
    262   2.73918  5.59582  3.04163  2.64530  4.91293  3.94096  4.13028  3.77668  1.92889  3.01612  2.19436  3.42029  4.33356  1.88454  2.05107  3.13253  3.38718  3.97138  4.67560  4.65279    620 - -
          2.68618  4.42225  2.77519  2.73123  3.46354  2.40513  3.72494  3.29354  2.67741  2.69355  4.24690  2.90347  2.73739  3.18146  2.89801  2.37887  2.77519  2.98518  4.58477  3.61503
          0.00569  5.56755  6.28990  0.61958  0.77255  0.48576  0.95510
    263   2.53465  5.66193  2.27087  2.36333  3.91314  3.28431  3.75006  4.49356  2.42319  3.53337  4.70250  3.06127  4.31760  2.45821  2.31772  1.93430  2.73703  3.32952  6.09441  4.68324    621 - -
          2.68618  4.42225  2.77519  2.73123  3.46354  2.40513  3.72494  3.29354  2.67741  2.69355  4.24690  2.90347  2.73739  3.18146  2.89801  2.37887  2.77519  2.98518  4.58477  3.61503
          0.00569  5.56755  6.28990  0.61958  0.77255  0.48576  0.95510
    264   2.34722  5.54753  6.31311  5.74933  4.13838  5.69453  6.09310  1.17613  5.60600  0.81017  3.51658  5.87041  5.84510  5.58836  5.59365  5.07435  4.53266  3.00131  6.24570  5.21722    622 - -
          2.68618  4.42225  2.77519  2.73123  3.46354  2.40513  3.72494  3.29354  2.67741  2.69355  4.24690  2.90347  2.73739  3.18146  2.89801  2.37887  2.77519  2.98518  4.58477  3.61503
          0.00569  5.56755  6.28990  0.61958  0.77255  0.48576  0.95510
    265   3.67767  4.98468  5.69151  5.12048  4.19158  4.98694  5.40819  1.05197  4.94974  2.32570  2.94862  5.14815  5.31108  5.11004  4.99419  3.04814  3.52324  1.16141  5.86827  4.68241    623 - -
          2.68618  4.42225  2.77519  2.73123  3.46354  2.40513  3.72494  3.29354  2.67741  2.69355  4.24690  2.90347  2.73739  3.18146  2.89801  2.37887  2.77519  2.98518  4.58477  3.61503
          0.00569  5.56755  6.28990  0.61958  0.77255  0.48576  0.95510
    266   2.39426  4.32357  3.13991  2.43681  4.92289  3.93649  3.84412  3.92370  2.08452  2.49063  3.46368  3.21131  4.32935  2.51501  2.14495  2.60702  2.66963  3.17911  6.05042  3.91974    624 - -
          2.68618  4.42225  2.77519  2.73123  3.46354  2.40513  3.72494  3.29354  2.67741  2.69355  4.24690  2.90347  2.73739  3.18146  2.89801  2.37887  2.77519  2.98518  4.58477  3.61503
          0.00569  5.56755  6.28990  0.61958  0.77255  0.48576  0.95510
    267   2.73961  3.99430  3.05423  2.49026  5.00529  2.53153  4.11189  4.49091  2.09389  2.96397  4.70137  2.79425  4.31834  2.38089  1.63440  2.74424  3.38217  4.05103  6.09344  4.68283    625 - -
          2.68618  4.42225  2.77519  2.73123  3.46354  2.40513  3.72494  3.29354  2.67741  2.69355  4.24690  2.90347  2.73739  3.18146  2.89801  2.37887  2.77519  2.98518  4.58477  3.61503
          0.00569  5.56755  6.28990  0.61958  0.77255  0.48576  0.95510
    268   4.68211  4.14764  6.64940  6.05171  1.91317  6.04173  6.24870  3.29591  5.90203  0.52399  2.03638  6.22126  6.02743  5.67607  5.78237  5.43401  4.87328  3.62920  6.19005  5.21438    626 - -
          2.68618  4.42225  2.77519  2.73123  3.46354  2.40513  3.72494  3.29354  2.67741  2.69355  4.24690  2.90347  2.73739  3.18146  2.89801  2.37887  2.77519  2.98518  4.58477  3.61503
          0.00569  5.56755  6.28990  0.61958  0.77255  0.48576  0.95510
    269   3.85467  3.98684  5.81844  5.21829  3.20780  5.09009  5.42912  2.42393  5.02967  0.49686  3.78958  5.25741  5.36217  5.08114  5.02181  4.42440  2.50186  3.08873  5.76948  4.66422    627 - -
          2.68618  4.42225  2.77519  2.73123  3.46354  2.40513  3.72494  3.29354  2.67741  2.69355  4.24690  2.90347  2.73739  3.18146  2.89801  2.37887  2.77519  2.98518  4.58477  3.61503
          0.00569  5.56755  6.28990  0.61958  0.77255  0.48576  0.95510
    270   2.75777  3.64609  2.10853  2.07503  5.00945  3.92388  2.63055  4.49610  2.45753  3.96910  4.70382  2.49488  4.31739  2.17414  2.82502  2.72015  2.68658  4.05457  6.09551  4.02577    628 - -
          2.68618  4.42225  2.77519  2.73123  3.46354  2.40513  3.72494  3.29354  2.67741  2.69355  4.24690  2.90347  2.73739  3.18146  2.89801  2.37887  2.77519  2.98518  4.58477  3.61503
          0.00569  5.56755  6.28990  0.61958  0.77255  0.48576  0.95510
    271   2.63458  3.24187  4.38298  3.03460  2.58587  4.25809  4.53822  3.06243  2.88666  2.71903  3.89244  4.12115  1.64902  3.99178  2.55389  3.28007  3.21784  2.34180  4.38155  3.02620    629 - -
          2.68618  4.42225  2.77519  2.73123  3.46354  2.40513  3.72494  3.29354  2.67741  2.69355  4.24690  2.90347  2.73739  3.18146  2.89801  2.37887  2.77519  2.98518  4.58477  3.61503
          0.00569  5.56755  6.28990  0.61958  0.77255  0.48576  0.95510
    272   3.17760  5.69295  1.16835  2.72053  5.03758  3.37190  3.65961  4.52505  2.77280  3.99794  4.73464  2.11369  3.86809  2.89159  2.60008  2.79015  2.98936  4.08353  6.12484  4.71112    630 - -
          2.68618  4.42225  2.77519  2.73123  3.46354  2.40513  3.72494  3.29354  2.67741  2.69355  4.24690  2.90347  2.73739  3.18146  2.89801  2.37887  2.77519  2.98518  4.58477  3.61503
          0.00569  5.56755  6.28990  0.61958  0.77255  0.48576  0.95510
    273   2.46011  5.56565  3.44721  2.44949  4.87109  3.54286  3.21807  3.87312  2.56839  2.55938  4.61707  3.43121  1.73068  3.24859  1.90725  2.83695  3.38734  3.50907  6.02265  4.63751    631 - -
          2.68618  4.42225  2.77519  2.73123  3.46354  2.40513  3.72494  3.29354  2.67741  2.69355  4.24690  2.90347  2.73739  3.18146  2.89801  2.37887  2.77519  2.98518  4.58477  3.61503
          0.00569  5.56755  6.28990  0.61958  0.77255  0.48576  0.95510
    274   2.35725  4.01669  2.37373  1.76810  4.99784  3.37010  3.45250  4.48202  2.84845  3.95952  4.69666  2.69627  4.31886  2.86006  2.74978  2.05784  3.16760  3.47071  4.64047  3.20129    632 - -
          2.68618  4.42225  2.77519  2.73123  3.46354  2.40513  3.72494  3.29354  2.67741  2.69355  4.24690  2.90347  2.73739  3.18146  2.89801  2.37887  2.77519  2.98518  4.58477  3.61503
          0.00569  5.56755  6.28990  0.61958  0.77255  0.48576  0.95510
    275   2.64676  5.66401  2.89367  2.27545  5.01000  3.92440  4.11147  4.49659  1.38348  3.96964  4.70446  2.53788  3.28703  3.02462  2.57743  2.93605  2.24935  3.73146  6.09608  4.68462    633 - -
          2.68618  4.42225  2.77519  2.73123  3.46354  2.40513  3.72494  3.29354  2.67741  2.69355  4.24690  2.90347  2.73739  3.18146  2.89801  2.37887  2.77519  2.98518  4.58477  3.61503
          0.00569  5.56755  6.28990  0.61958  0.77255  0.48576  0.95510
    276   4.31742  6.19615  5.32057  4.40999  5.80624  4.86773  4.86541  5.16749  2.98993  4.53230  3.62625  4.62685  3.91978  4.02169  0.25869  4.38411  4.52626  4.88139  6.60399  5.53094    635 - -
          2.68618  4.42225  2.77519  2.73123  3.46354  2.40513  3.72494  3.29354  2.67741  2.69355  4.24690  2.90347  2.73739  3.18146  2.89801  2.37887  2.77519  2.98518  4.58477  3.61503
          0.00569  5.56755  6.28990  0.61958  0.77255  0.48576  0.95510
    277   2.27499  3.64408  4.74825  3.67454  3.35503  3.57067  4.64059  2.03452  3.39977  1.79495  3.51097  4.33960  1.95921  3.17988  3.76165  3.62280  3.45259  2.93276  2.86065  4.10420    636 - -
          2.68618  4.42225  2.77519  2.73123  3.46354  2.40513  3.72494  3.29354  2.67741  2.69355  4.24690  2.90347  2.73739  3.18146  2.89801  2.37887  2.77519  2.98518  4.58477  3.61503
          0.00569  5.56755  6.28990  0.61958  0.77255  0.48576  0.95510
    278   2.73829  5.57427  2.90316  2.71473  4.88282  3.94419  4.13585  4.34364  2.45964  2.27121  4.62497  3.16843  4.33703  3.24553  3.00179  2.41495  1.25852  3.61955  6.02959  4.64201    637 - -
          2.68618  4.42225  2.77519  2.73123  3.46354  2.40513  3.72494  3.29354  2.67741  2.69355  4.24690  2.90347  2.73739  3.18146  2.89801  2.37887  2.77519  2.98518  4.58477  3.61503
          0.00569  5.56755  6.28990  0.61958  0.77255  0.48576  0.95510
    279   1.83001  4.68744  4.93014  4.33727  3.79666  4.39104  4.72726  2.74083  4.18462  2.22152  3.50091  4.45900  1.34303  4.37225  4.29952  2.97424  3.49454  1.91762  5.32375  4.13953    642 - -
          2.68618  4.42225  2.77519  2.73123  3.46354  2.40513  3.72494  3.29354  2.67741  2.69355  4.24690  2.90347  2.73739  3.18146  2.89801  2.37887  2.77519  2.98518  4.58477  3.61503
          0.00569  5.56755  6.28990  0.61958  0.77255  0.48576  0.95510
    280   2.53570  5.63208  2.28247  2.17905  4.10305  3.37002  4.11863  3.72578  2.74452  1.78682  4.67606  2.80075  3.74559  2.51279  2.93747  2.72390  3.01019  4.01596  4.71735  4.66910    644 - -
          2.68618  4.42225  2.77519  2.73123  3.46354  2.40513  3.72494  3.29354  2.67741  2.69355  4.24690  2.90347  2.73739  3.18146  2.89801  2.37887  2.77519  2.98518  4.58477  3.61503
          0.00569  5.56755  6.28990  0.61958  0.77255  0.48576  0.95510
    281   2.75825  4.05773  2.00135  1.53017  5.01055  3.92623  4.11456  4.49666  2.46620  3.97074  4.70633  3.39359  4.32064  1.81146  3.17133  2.68099  2.96670  4.05615  6.09806  4.68683    645 - -
          2.68618  4.42225  2.77519  2.73123  3.46354  2.40513  3.72494  3.29354  2.67741  2.69355  4.24690  2.90347  2.73739  3.18146  2.89801  2.37887  2.77519  2.98518  4.58477  3.61503
          0.00569  5.56755  6.28990  0.61958  0.77255  0.48576  0.95510
    282   1.86162  4.64260  5.22596  4.61294  2.91648  4.44462  4.78003  1.61662  4.40188  1.56223  3.20524  4.60386  4.80472  3.64176  4.41401  3.75681  3.18929  1.95532  5.27161  4.09729    646 - -
          2.68618  4.42225  2.77519  2.73123  3.46354  2.40513  3.72494  3.29354  2.67741  2.69355  4.24690  2.90347  2.73739  3.18146  2.89801  2.37887  2.77519  2.98518  4.58477  3.61503
          0.00569  5.56755  6.28990  0.61958  0.77255  0.48576  0.95510
    283   2.69888  4.60483  5.20428  4.58833  2.82946  4.40193  4.73599  2.53065  4.37117  1.61524  2.53607  4.56733  4.76539  4.50055  4.37609  3.42403  2.84362  1.28449  4.47605  3.34752    647 - -
          2.68618  4.42225  2.77519  2.73123  3.46354  2.40513  3.72494  3.29354  2.67741  2.69355  4.24690  2.90347  2.73739  3.18146  2.89801  2.37887  2.77519  2.98518  4.58477  3.61503
          0.00569  5.56755  6.28990  0.61958  0.77255  0.48576  0.95510
    284   2.66548  5.66026  2.73203  2.01309  3.89823  3.21870  2.63057  4.49064  2.16757  3.63719  3.70580  2.96933  4.31792  2.67986  1.98899  3.11301  3.05165  3.07783  6.09318  4.68246    648 - -
          2.68621  4.42256  2.77550  2.73052  3.46385  2.40526  3.72441  3.29385  2.67741  2.69386  4.24720  2.90341  2.73770  3.18134  2.89732  2.37888  2.77490  2.98549  4.58508  3.61498
          0.56333  0.84668  6.28990  0.04016  3.23494  0.48576  0.95510
    285   2.88068  5.62910  2.36582  2.17878  3.62238  3.93088  2.72076  3.68732  2.61254  3.64856  4.67341  3.40381  4.32402  3.06658  3.08942  1.78954  2.44924  4.01228  6.07015  2.59116    650 - -
          2.68618  4.42225  2.77519  2.73123  3.46354  2.40513  3.72494  3.29354  2.67741  2.69355  4.24690  2.90347  2.73739  3.18146  2.89801  2.37887  2.77519  2.98518  4.58477  3.61503
          0.00569  5.56755  6.28990  0.61958  0.77255  0.48576  0.95510
    286   2.72207  5.60448  3.03442  2.70044  3.35443  3.61532  3.66094  4.39452  2.73829  3.89936  4.65160  3.23694  1.25281  3.06417  3.18538  2.33947  2.86026  3.98201  6.05195  3.40357    651 - -
          2.68618  4.42225  2.77519  2.73123  3.46354  2.40513  3.72494  3.29354  2.67741  2.69355  4.24690  2.90347  2.73739  3.18146  2.89801  2.37887  2.77519  2.98518  4.58477  3.61503
          0.03057  5.56755  3.63851  0.61958  0.77255  0.48576  0.95510
    287   2.71193  4.15016  2.63693  2.69351  1.66448  4.17453  3.58649  2.93862  3.48708  2.01487  3.98234  3.58238  4.55301  2.77777  3.82932  3.21997  3.11665  2.68550  4.27566  3.81073    652 - -
          2.68618  4.42225  2.77519  2.73123  3.46354  2.40513  3.72494  3.29354  2.67741  2.69355  4.24690  2.90347  2.73739  3.18146  2.89801  2.37887  2.77519  2.98518  4.58477  3.61503
          0.00583  5.54281  6.26516  0.61958  0.77255  0.42018  1.06981
    288   3.30348  4.95617  5.43404  4.86355  0.76656  4.73419  4.82889  3.29255  4.66334  1.68464  3.94407  4.82877  3.74505  4.75939  4.67717  4.05308  3.82701  2.94483  5.18781  2.74258    653 - -
          2.68618  4.42225  2.77519  2.73123  3.46354  2.40513  3.72494  3.29354  2.67741  2.69355  4.24690  2.90347  2.73739  3.18146  2.89801  2.37887  2.77519  2.98518  4.58477  3.61503
          0.00383  5.56569        *  0.61958  0.77255  0.00000        *
//
HMMER3/b [3.0 | March 2010]
NAME  ROP2-8
LENG  241
ALPH  amino
RF    no
CS    no
MAP   yes
DATE  Tue Jan 22 10:17:27 2013
NSEQ  39
EFFN  0.994995
CKSUM 3993322287
STATS LOCAL MSV      -10.5008  0.70329
STATS LOCAL VITERBI  -11.5926  0.70329
STATS LOCAL FORWARD   -5.5128  0.70329
HMM          A        C        D        E        F        G        H        I        K        L        M        N        P        Q        R        S        T        V        W        Y   
            m->m     m->i     m->d     i->m     i->i     d->m     d->d
  COMPO   2.62039  4.37070  3.04136  2.74592  3.19362  2.94477  3.55145  2.80843  2.68433  2.33201  3.63970  3.14022  3.29909  3.04382  2.81215  2.69761  2.88213  2.61328  4.32226  3.48961
          2.68605  4.42137  2.77436  2.73116  3.46410  2.40500  3.72581  3.29352  2.67817  2.69262  4.24741  2.90433  2.73761  3.18194  2.89764  2.37945  2.77508  2.98448  4.58563  3.61392
          0.80251  1.27569  1.29989  2.63935  0.07409  0.00000        *
      1   2.83539  4.95422  3.03282  2.58499  4.24387  3.46107  3.62342  3.71599  2.09851  3.22175  4.11441  3.04160  3.90447  1.68774  2.09753  2.85248  3.06093  3.40504  5.35020  4.07801     21 - -
          2.68618  4.42225  2.77519  2.73123  3.46354  2.40513  3.72494  3.29354  2.67741  2.69355  4.24690  2.90347  2.73739  3.18146  2.89801  2.37887  2.77519  2.98518  4.58477  3.61503
          0.03119  3.87901  4.60135  0.61958  0.77255  0.77222  0.61987
      2   2.95767  5.07039  2.49000  1.01612  4.41738  3.27811  3.86530  3.87257  2.74664  3.48858  4.46219  2.93626  3.88296  3.08074  3.15626  2.93932  3.26191  3.55569  5.58772  4.30981     22 - -
          2.68618  4.42225  2.77519  2.73123  3.46354  2.40513  3.72494  3.29354  2.67741  2.69355  4.24690  2.90347  2.73739  3.18146  2.89801  2.37887  2.77519  2.98518  4.58477  3.61503
          0.03119  3.87901  4.60135  0.61958  0.77255  0.77222  0.61987
      3   2.41601  4.26114  3.43366  3.18582  3.97442  3.10024  4.20268  3.10234  3.12893  2.96561  4.01561  3.39425  3.80446  3.52339  3.38738  2.61734  1.16088  2.79663  5.41165  4.19102     23 - -
          2.68618  4.42225  2.77519  2.73123  3.46354  2.40513  3.72494  3.29354  2.67741  2.69355  4.24690  2.90347  2.73739  3.18146  2.89801  2.37887  2.77519  2.98518  4.58477  3.61503
          0.03119  3.87901  4.60135  0.61958  0.77255  0.77222  0.61987
      4   2.67277  4.44770  3.34790  3.24806  4.39052  0.71909  4.36806  3.99161  3.43024  3.64495  4.62065  3.51217  3.83905  3.75386  3.66568  2.84485  3.15451  3.51866  5.48406  4.49259     24 - -
          2.68618  4.42225  2.77519  2.73123  3.46354  2.40513  3.72494  3.29354  2.67741  2.69355  4.24690  2.90347  2.73739  3.18146  2.89801  2.37887  2.77519  2.98518  4.58477  3.61503
          0.03119  3.87901  4.60135  0.61958  0.77255  0.77222  0.61987
      5   2.95767  5.07039  2.49000  1.01612  4.41738  3.27811  3.86530  3.87257  2.74664  3.48858  4.46219  2.93626  3.88296  3.08074  3.15626  2.93932  3.26191  3.55569  5.58772  4.30981     25 - -
          2.68618  4.42225  2.77519  2.73123  3.46354  2.40513  3.72494  3.29354  2.67741  2.69355  4.24690  2.90347  2.73739  3.18146  2.89801  2.37887  2.77519  2.98518  4.58477  3.61503
          0.03119  3.87901  4.60135  0.61958  0.77255  0.77222  0.61987
      6   2.26828  4.24408  3.17030  2.82240  4.11856  3.00040  3.95528  3.51054  2.85661  3.19009  4.02967  3.12537  2.35569  3.18795  3.21682  1.81875  2.29688  3.05859  5.44835  4.19423     26 - -
          2.68618  4.42225  2.77519  2.73123  3.46354  2.40513  3.72494  3.29354  2.67741  2.69355  4.24690  2.90347  2.73739  3.18146  2.89801  2.37887  2.77519  2.98518  4.58477  3.61503
          0.03119  3.87901  4.60135  0.61958  0.77255  0.75049  0.63891
      7   3.20158  4.58380  4.51204  4.02088  1.96753  4.27988  4.25593  2.30531  3.87955  1.15772  2.98497  4.20954  4.55216  4.02987  4.02833  3.64156  3.43688  2.38776  4.55692  3.08937     27 - -
          2.68618  4.42225  2.77519  2.73123  3.46354  2.40513  3.72494  3.29354  2.67741  2.69355  4.24690  2.90347  2.73739  3.18146  2.89801  2.37887  2.77519  2.98518  4.58477  3.61503
          0.03073  3.89360  4.61595  0.61958  0.77255  0.76202  0.62871
      8   2.33800  4.92334  2.47999  1.43774  4.33758  3.23400  3.75330  3.65437  2.60878  3.33263  4.22976  2.84410  3.81251  2.93382  3.04824  2.72741  3.02652  3.31692  5.59328  4.22967     28 - -
          2.68618  4.42225  2.77519  2.73123  3.46354  2.40513  3.72494  3.29354  2.67741  2.69355  4.24690  2.90347  2.73739  3.18146  2.89801  2.37887  2.77519  2.98518  4.58477  3.61503
          0.03073  3.89360  4.61595  0.61958  0.77255  0.76202  0.62871
      9   2.82468  4.36123  4.15469  3.81828  3.56532  3.74589  4.61628  2.04870  3.68639  2.24855  3.52707  4.00477  4.30509  4.04458  3.89689  3.25060  3.18563  0.99867  5.35339  4.08640     29 - -
          2.68618  4.42225  2.77519  2.73123  3.46354  2.40513  3.72494  3.29354  2.67741  2.69355  4.24690  2.90347  2.73739  3.18146  2.89801  2.37887  2.77519  2.98518  4.58477  3.61503
          0.03073  3.89360  4.61595  0.61958  0.77255  0.74216  0.64642
     10   2.66832  4.68641  2.89595  2.60435  3.62369  3.31052  1.78614  3.56342  2.54378  3.15114  4.05539  3.04626  3.85861  3.00556  2.87706  2.35269  2.98047  3.23179  5.04295  3.57143     30 - -
          2.68618  4.42225  2.77519  2.73123  3.46354  2.40513  3.72494  3.29354  2.67741  2.69355  4.24690  2.90347  2.73739  3.18146  2.89801  2.37887  2.77519  2.98518  4.58477  3.61503
          0.03032  3.90675  4.62909  0.61958  0.77255  0.75261  0.63702
     11   2.83505  4.36797  4.17285  3.83686  3.57495  3.75946  4.63260  2.04820  3.70516  2.25591  3.53472  4.02124  4.31792  4.06241  3.91439  3.26500  3.19568  0.98278  5.36524  4.09907     31 - -
          2.68618  4.42225  2.77519  2.73123  3.46354  2.40513  3.72494  3.29354  2.67741  2.69355  4.24690  2.90347  2.73739  3.18146  2.89801  2.37887  2.77519  2.98518  4.58477  3.61503
          0.03032  3.90675  4.62909  0.61958  0.77255  0.75261  0.63702
     12   2.79661  4.54850  3.40744  3.25125  4.24386  3.23406  4.32606  3.79786  3.31144  3.42108  4.47225  3.55461  0.76631  3.69918  3.55327  2.96512  3.24082  3.43936  5.42124  4.36493     32 - -
          2.68618  4.42225  2.77519  2.73123  3.46354  2.40513  3.72494  3.29354  2.67741  2.69355  4.24690  2.90347  2.73739  3.18146  2.89801  2.37887  2.77519  2.98518  4.58477  3.61503
          0.03032  3.90675  4.62909  0.61958  0.77255  0.75261  0.63702
     13   3.11580  4.61752  3.98478  3.55899  2.32044  3.96049  3.63960  2.88161  3.35623  2.01426  3.57819  3.72792  4.33751  3.65075  3.56302  3.32249  3.36059  2.78815  3.98857  1.34463     33 - -
          2.68618  4.42225  2.77519  2.73123  3.46354  2.40513  3.72494  3.29354  2.67741  2.69355  4.24690  2.90347  2.73739  3.18146  2.89801  2.37887  2.77519  2.98518  4.58477  3.61503
          0.03032  3.90675  4.62909  0.61958  0.77255  0.75261  0.63702
     14   2.70347  4.35306  3.73354  3.35352  1.52915  3.54424  3.81686  2.84184  3.29706  2.46570  3.56561  3.55601  4.06745  3.56173  3.54042  2.41629  3.03146  2.66309  4.35430  2.78064     34 - -
          2.68618  4.42225  2.77519  2.73123  3.46354  2.40513  3.72494  3.29354  2.67741  2.69355  4.24690  2.90347  2.73739  3.18146  2.89801  2.37887  2.77519  2.98518  4.58477  3.61503
          0.03032  3.90675  4.62909  0.61958  0.77255  0.75261  0.63702
     15   2.58228  4.49204  3.22506  2.70650  3.75772  3.42263  3.74310  3.00927  2.26174  2.74177  3.22285  3.13954  3.86684  2.96818  2.85074  2.71966  1.96701  2.76010  5.13103  3.87060     35 - -
          2.68618  4.42225  2.77519  2.73123  3.46354  2.40513  3.72494  3.29354  2.67741  2.69355  4.24690  2.90347  2.73739  3.18146  2.89801  2.37887  2.77519  2.98518  4.58477  3.61503
          0.03032  3.90675  4.62909  0.61958  0.77255  0.75261  0.63702
     16   2.81920  5.15546  2.41433  1.41067  4.49034  3.11732  3.68186  3.92712  2.25549  3.47720  4.32630  2.79070  3.82685  2.84279  2.88222  2.77185  3.08306  3.55907  5.64028  4.26467     36 - -
          2.68618  4.42225  2.77519  2.73123  3.46354  2.40513  3.72494  3.29354  2.67741  2.69355  4.24690  2.90347  2.73739  3.18146  2.89801  2.37887  2.77519  2.98518  4.58477  3.61503
          0.03032  3.90675  4.62909  0.61958  0.77255  0.75261  0.63702
     17   2.99676  5.08235  3.40230  2.76183  4.51241  3.61370  3.58691  3.86854  1.53732  3.33368  4.21197  3.16319  3.99306  2.72834  1.46955  3.00267  3.17152  3.55808  5.39247  4.21907     37 - -
          2.68618  4.42225  2.77519  2.73123  3.46354  2.40513  3.72494  3.29354  2.67741  2.69355  4.24690  2.90347  2.73739  3.18146  2.89801  2.37887  2.77519  2.98518  4.58477  3.61503
          0.03032  3.90675  4.62909  0.61958  0.77255  0.75261  0.63702
     18   2.79661  4.54850  3.40744  3.25125  4.24386  3.23406  4.32606  3.79786  3.31144  3.42108  4.47225  3.55461  0.76631  3.69918  3.55327  2.96512  3.24082  3.43936  5.42124  4.36493     38 - -
          2.68618  4.42225  2.77519  2.73123  3.46354  2.40513  3.72494  3.29354  2.67741  2.69355  4.24690  2.90347  2.73739  3.18146  2.89801  2.37887  2.77519  2.98518  4.58477  3.61503
          0.03032  3.90675  4.62909  0.61958  0.77255  0.66760  0.71937
     19   2.32919  4.30509  3.14459  2.87988  4.22215  3.01905  4.05002  3.67629  2.96375  3.34284  4.19409  3.17505  1.79449  3.29579  3.30947  1.72055  2.77692  3.19165  5.54839  4.28121     39 - -
          2.68618  4.42225  2.77519  2.73123  3.46354  2.40513  3.72494  3.29354  2.67741  2.69355  4.24690  2.90347  2.73739  3.18146  2.89801  2.37887  2.77519  2.98518  4.58477  3.61503
          0.02864  3.96291  4.68526  0.61958  0.77255  0.70991  0.67666
     20   1.79236  4.16278  3.36164  3.10308  4.25104  2.93448  4.19248  3.60912  3.16317  3.35430  4.21077  3.27293  3.68287  3.46834  3.46929  1.26090  2.70852  3.09964  5.61219  4.38045     40 - -
          2.68618  4.42225  2.77519  2.73123  3.46354  2.40513  3.72494  3.29354  2.67741  2.69355  4.24690  2.90347  2.73739  3.18146  2.89801  2.37887  2.77519  2.98518  4.58477  3.61503
          0.02864  3.96291  4.68526  0.61958  0.77255  0.70991  0.67666
     21   2.61786  4.65205  2.85846  2.53559  3.86499  3.36542  3.72632  3.26811  2.56461  2.94999  2.91303  1.86756  3.84448  2.93660  2.96784  2.69891  2.88966  2.98442  5.22600  3.88831     41 - -
          2.68618  4.42225  2.77519  2.73123  3.46354  2.40513  3.72494  3.29354  2.67741  2.69355  4.24690  2.90347  2.73739  3.18146  2.89801  2.37887  2.77519  2.98518  4.58477  3.61503
          0.02864  3.96291  4.68526  0.61958  0.77255  0.67537  0.71125
     22   1.65553  4.59401  2.31290  2.52104  4.18731  3.19324  3.82489  3.51076  2.72335  3.21624  4.06398  2.98380  3.77622  3.01426  3.17256  2.58885  2.45151  3.13734  5.49346  4.17230     42 - -
          2.68618  4.42225  2.77519  2.73123  3.46354  2.40513  3.72494  3.29354  2.67741  2.69355  4.24690  2.90347  2.73739  3.18146  2.89801  2.37887  2.77519  2.98518  4.58477  3.61503
          0.02803  3.98431  4.70666  0.61958  0.77255  0.64731  0.74119
     23   3.01183  4.43760  4.31253  3.83671  3.16392  4.12364  4.40545  1.15845  3.65723  1.98840  3.26977  4.08433  4.47799  3.96477  3.85901  3.49267  3.26757  2.00135  4.95425  3.22714     43 - -
          2.68618  4.42225  2.77519  2.73123  3.46354  2.40513  3.72494  3.29354  2.67741  2.69355  4.24690  2.90347  2.73739  3.18146  2.89801  2.37887  2.77519  2.98518  4.58477  3.61503
          0.02726  4.01177  4.73411  0.61958  0.77255  0.66909  0.71780
     24   2.90927  5.19378  2.77735  1.98437  4.56386  3.45308  3.66319  3.96525  1.38187  3.46765  4.31528  2.95906  3.92211  2.80542  2.51246  2.87374  3.13233  3.61170  5.57708  4.28246     44 - -
          2.68618  4.42225  2.77519  2.73123  3.46354  2.40513  3.72494  3.29354  2.67741  2.69355  4.24690  2.90347  2.73739  3.18146  2.89801  2.37887  2.77519  2.98518  4.58477  3.61503
          0.02726  4.01177  4.73411  0.61958  0.77255  0.66909  0.71780
     25   2.72091  4.85553  2.77514  2.51678  4.33750  2.33218  3.80308  3.83274  2.54337  3.39948  4.26144  3.00125  3.86377  1.53265  2.90954  2.75646  3.03481  3.44961  5.53899  4.22160     45 - -
          2.68618  4.42225  2.77519  2.73123  3.46354  2.40513  3.72494  3.29354  2.67741  2.69355  4.24690  2.90347  2.73739  3.18146  2.89801  2.37887  2.77519  2.98518  4.58477  3.61503
          0.05549  4.01177  3.32772  0.61958  0.77255  0.66909  0.71780
     26   3.23907  4.62958  4.62182  4.07646  3.05806  4.39946  4.68894  2.20873  3.88039  1.03902  1.98350  4.36664  4.63182  4.09093  4.04444  3.75195  3.46918  2.32394  5.10170  3.98222     46 - -
          2.68618  4.42225  2.77519  2.73123  3.46354  2.40513  3.72494  3.29354  2.67741  2.69355  4.24690  2.90347  2.73739  3.18146  2.89801  2.37887  2.77519  2.98518  4.58477  3.61503
          0.02803  3.98431  4.70666  0.61958  0.77255  0.69248  0.69382
     27   2.76305  4.95145  3.09587  2.55825  4.34120  3.47049  3.61751  3.73944  1.71162  3.26837  4.09842  3.02859  3.88644  2.75796  2.10430  2.13204  2.98808  3.39472  5.40969  4.14041     47 - -
          2.68618  4.42225  2.77519  2.73123  3.46354  2.40513  3.72494  3.29354  2.67741  2.69355  4.24690  2.90347  2.73739  3.18146  2.89801  2.37887  2.77519  2.98518  4.58477  3.61503
          0.02803  3.98431  4.70666  0.61958  0.77255  0.69248  0.69382
     28   2.85814  5.39941  1.92484  1.45869  4.68504  3.24914  3.70281  4.18786  2.62715  3.68227  4.50375  2.70738  3.82087  2.43944  3.17400  2.76335  3.12657  3.76863  5.84018  4.36849     48 - -
          2.68618  4.42225  2.77519  2.73123  3.46354  2.40513  3.72494  3.29354  2.67741  2.69355  4.24690  2.90347  2.73739  3.18146  2.89801  2.37887  2.77519  2.98518  4.58477  3.61503
          0.02803  3.98431  4.70666  0.61958  0.77255  0.69248  0.69382
     29   2.85194  5.22728  2.46615  1.52253  4.52055  3.32687  3.69107  3.99030  2.44869  3.50503  4.35451  2.82000  3.85748  2.06601  2.86657  2.79637  3.10605  3.62006  5.66050  4.27458     49 - -
          2.68618  4.42225  2.77519  2.73123  3.46354  2.40513  3.72494  3.29354  2.67741  2.69355  4.24690  2.90347  2.73739  3.18146  2.89801  2.37887  2.77519  2.98518  4.58477  3.61503
          0.02803  3.98431  4.70666  0.61958  0.77255  0.69248  0.69382
     30   2.89684  4.40965  4.27911  3.94671  3.63363  3.83840  4.72967  2.05028  3.81618  2.30192  3.58280  4.11829  4.39342  4.16839  4.01774  3.34976  3.25614  0.89489  5.43662  4.17473     50 - -
          2.68618  4.42225  2.77519  2.73123  3.46354  2.40513  3.72494  3.29354  2.67741  2.69355  4.24690  2.90347  2.73739  3.18146  2.89801  2.37887  2.77519  2.98518  4.58477  3.61503
          0.02803  3.98431  4.70666  0.61958  0.77255  0.69248  0.69382
     31   3.28220  4.71191  4.36869  4.01009  3.18104  4.12344  4.63079  2.39232  3.77672  0.74886  3.17094  4.27467  4.54024  4.11825  3.93408  3.70887  3.57175  2.45849  5.09984  3.84863     51 - -
          2.68618  4.42225  2.77519  2.73123  3.46354  2.40513  3.72494  3.29354  2.67741  2.69355  4.24690  2.90347  2.73739  3.18146  2.89801  2.37887  2.77519  2.98518  4.58477  3.61503
          0.02803  3.98431  4.70666  0.61958  0.77255  0.69248  0.69382
     32   2.64592  2.84576  3.55858  2.98589  3.90383  3.41347  3.85622  3.24856  2.47676  2.93897  3.86738  3.32305  3.92434  3.09702  1.46198  2.80115  2.95395  2.96817  5.21142  3.98484     52 - -
          2.68618  4.42225  2.77519  2.73123  3.46354  2.40513  3.72494  3.29354  2.67741  2.69355  4.24690  2.90347  2.73739  3.18146  2.89801  2.37887  2.77519  2.98518  4.58477  3.61503
          0.02803  3.98431  4.70666  0.61958  0.77255  0.69248  0.69382
     33   3.25317  4.60385  4.72280  4.20077  3.13751  4.47291  4.80783  1.75277  4.01605  0.98778  2.97315  4.47226  4.70869  4.22798  4.17587  3.84650  3.49238  2.08556  5.19137  4.03633     53 - -
          2.68618  4.42225  2.77519  2.73123  3.46354  2.40513  3.72494  3.29354  2.67741  2.69355  4.24690  2.90347  2.73739  3.18146  2.89801  2.37887  2.77519  2.98518  4.58477  3.61503
          0.02803  3.98431  4.70666  0.61958  0.77255  0.69248  0.69382
     34   2.85392  4.96280  3.12799  2.66421  4.34659  3.48063  3.67564  3.82131  2.12821  3.34327  4.20937  2.43380  3.94055  2.83691  1.41240  2.87924  3.09557  3.47984  5.41471  4.15179     54 - -
          2.68618  4.42225  2.77519  2.73123  3.46354  2.40513  3.72494  3.29354  2.67741  2.69355  4.24690  2.90347  2.73739  3.18146  2.89801  2.37887  2.77519  2.98518  4.58477  3.61503
          0.02803  3.98431  4.70666  0.61958  0.77255  0.69248  0.69382
     35   3.28220  4.71191  4.36869  4.01009  3.18104  4.12344  4.63079  2.39232  3.77672  0.74886  3.17094  4.27467  4.54024  4.11825  3.93408  3.70887  3.57175  2.45849  5.09984  3.84863     55 - -
          2.68618  4.42225  2.77519  2.73123  3.46354  2.40513  3.72494  3.29354  2.67741  2.69355  4.24690  2.90347  2.73739  3.18146  2.89801  2.37887  2.77519  2.98518  4.58477  3.61503
          0.02803  3.98431  4.70666  0.61958  0.77255  0.69248  0.69382
     36   3.29317  4.65415  4.66303  4.16414  2.22458  4.40669  4.44431  2.30015  4.01967  0.95308  2.95481  4.36507  4.65053  4.14863  4.15181  3.77543  3.52499  2.41594  4.72454  3.32049     56 - -
          2.68618  4.42225  2.77519  2.73123  3.46354  2.40513  3.72494  3.29354  2.67741  2.69355  4.24690  2.90347  2.73739  3.18146  2.89801  2.37887  2.77519  2.98518  4.58477  3.61503
          0.02803  3.98431  4.70666  0.61958  0.77255  0.69248  0.69382
     37   2.78785  4.82242  3.25766  2.75633  4.28413  3.44597  3.74400  3.71669  2.23992  3.26574  4.14876  3.17325  2.69245  2.91750  1.37882  2.84993  3.05841  3.38116  5.39528  4.16942     57 - -
          2.68618  4.42225  2.77519  2.73123  3.46354  2.40513  3.72494  3.29354  2.67741  2.69355  4.24690  2.90347  2.73739  3.18146  2.89801  2.37887  2.77519  2.98518  4.58477  3.61503
          0.02803  3.98431  4.70666  0.61958  0.77255  0.64373  0.74513
     38   2.45826  4.51734  2.79287  2.62713  4.40595  1.49578  3.98328  3.89192  2.91212  3.51255  4.34294  2.31843  3.76041  3.19789  3.32004  2.37514  2.88312  3.38649  5.69106  4.37300     58 - -
          2.68618  4.42225  2.77519  2.73123  3.46354  2.40513  3.72494  3.29354  2.67741  2.69355  4.24690  2.90347  2.73739  3.18146  2.89801  2.37887  2.77519  2.98518  4.58477  3.61503
          0.02720  4.01396  4.73631  0.61958  0.77255  0.66717  0.71982
     39   3.14223  4.52441  4.53238  4.15518  3.47279  4.21584  4.85881  0.91815  3.98602  2.03215  3.38845  4.38094  4.63534  4.32102  4.16666  3.72657  3.43966  1.85975  5.39143  4.14056     59 - -
          2.68618  4.42225  2.77519  2.73123  3.46354  2.40513  3.72494  3.29354  2.67741  2.69355  4.24690  2.90347  2.73739  3.18146  2.89801  2.37887  2.77519  2.98518  4.58477  3.61503
          0.02720  4.01396  4.73631  0.61958  0.77255  0.66717  0.71982
     40   2.88201  4.91295  3.28276  2.75732  4.17015  3.56786  3.71608  3.11898  1.21392  3.09531  4.05414  3.18684  3.99590  2.88665  2.42426  2.93799  3.11071  3.19666  5.35800  4.09537     60 - -
          2.68618  4.42225  2.77519  2.73123  3.46354  2.40513  3.72494  3.29354  2.67741  2.69355  4.24690  2.90347  2.73739  3.18146  2.89801  2.37887  2.77519  2.98518  4.58477  3.61503
          0.02720  4.01396  4.73631  0.61958  0.77255  0.66717  0.71982
     41   2.84618  4.84395  2.79550  2.69630  4.23024  3.28321  4.04342  3.97323  2.96016  3.60457  4.56050  0.92997  3.94291  3.31808  3.31820  2.90902  3.23373  3.58103  5.52006  4.16970     61 - -
          2.68618  4.42225  2.77519  2.73123  3.46354  2.40513  3.72494  3.29354  2.67741  2.69355  4.24690  2.90347  2.73739  3.18146  2.89801  2.37887  2.77519  2.98518  4.58477  3.61503
          0.02720  4.01396  4.73631  0.61958  0.77255  0.66717  0.71982
     42   2.73616  4.95917  2.81438  2.43626  4.21207  3.39639  3.32260  3.72312  2.34275  3.27035  4.10822  2.94544  2.91065  1.72868  2.71415  2.74171  2.98212  3.37815  5.41318  4.06284     62 - -
          2.68618  4.42225  2.77519  2.73123  3.46354  2.40513  3.72494  3.29354  2.67741  2.69355  4.24690  2.90347  2.73739  3.18146  2.89801  2.37887  2.77519  2.98518  4.58477  3.61503
          0.02720  4.01396  4.73631  0.61958  0.77255  0.66717  0.71982
     43   3.07398  5.18275  3.49402  2.81742  4.64531  3.68281  3.61870  3.98933  1.30057  3.42481  4.29744  3.21461  4.04919  2.75313  1.56550  3.06796  3.23716  3.67162  5.45964  4.29853     63 - -
          2.68618  4.42225  2.77519  2.73123  3.46354  2.40513  3.72494  3.29354  2.67741  2.69355  4.24690  2.90347  2.73739  3.18146  2.89801  2.37887  2.77519  2.98518  4.58477  3.61503
          0.02720  4.01396  4.73631  0.61958  0.77255  0.66717  0.71982
     44   2.99979  4.98560  3.00312  2.76210  4.17250  3.46363  3.92095  3.82692  2.57355  3.31500  4.34085  3.22234  4.02037  1.00200  2.85410  3.04248  3.29758  3.54838  5.42032  4.12423     64 - -
          2.68618  4.42225  2.77519  2.73123  3.46354  2.40513  3.72494  3.29354  2.67741  2.69355  4.24690  2.90347  2.73739  3.18146  2.89801  2.37887  2.77519  2.98518  4.58477  3.61503
          0.02720  4.01396  4.73631  0.61958  0.77255  0.66717  0.71982
     45   0.82761  4.26783  3.61085  3.41102  4.19769  3.08813  4.41571  3.34473  3.43103  3.21960  4.23758  3.52339  3.84094  3.75960  3.67043  2.61777  2.90504  2.97453  5.61067  4.42731     65 - -
          2.68618  4.42225  2.77519  2.73123  3.46354  2.40513  3.72494  3.29354  2.67741  2.69355  4.24690  2.90347  2.73739  3.18146  2.89801  2.37887  2.77519  2.98518  4.58477  3.61503
          0.02720  4.01396  4.73631  0.61958  0.77255  0.66717  0.71982
     46   2.97787  5.16153  3.10116  2.63313  4.54739  3.56330  3.64146  3.94853  1.24685  3.41465  4.28319  3.08914  3.98461  2.27798  2.27498  2.96247  3.17569  3.61819  5.49226  4.25818     66 - -
          2.68618  4.42225  2.77519  2.73123  3.46354  2.40513  3.72494  3.29354  2.67741  2.69355  4.24690  2.90347  2.73739  3.18146  2.89801  2.37887  2.77519  2.98518  4.58477  3.61503
          0.02720  4.01396  4.73631  0.61958  0.77255  0.66717  0.71982
     47   1.75882  4.19656  3.78045  3.32385  3.76564  3.31693  4.21836  2.57566  3.25639  2.68518  3.68092  3.52907  3.93176  3.55943  3.54821  2.71030  2.28676  1.74036  5.29108  4.07919     67 - -
          2.68618  4.42225  2.77519  2.73123  3.46354  2.40513  3.72494  3.29354  2.67741  2.69355  4.24690  2.90347  2.73739  3.18146  2.89801  2.37887  2.77519  2.98518  4.58477  3.61503
          0.02720  4.01396  4.73631  0.61958  0.77255  0.66717  0.71982
     48   3.23453  4.85550  3.71967  3.33086  2.25751  3.94790  2.07355  3.47531  3.16377  2.91068  4.01316  3.57277  4.33618  3.50341  3.42054  3.30159  3.46646  3.29111  3.89769  1.31697     68 - -
          2.68618  4.42225  2.77519  2.73123  3.46354  2.40513  3.72494  3.29354  2.67741  2.69355  4.24690  2.90347  2.73739  3.18146  2.89801  2.37887  2.77519  2.98518  4.58477  3.61503
          0.02720  4.01396  4.73631  0.61958  0.77255  0.66717  0.71982
     49   3.29560  4.67264  4.69506  4.15311  3.06317  4.46535  4.75395  2.21337  3.94957  0.89595  2.29762  4.44179  4.68447  4.15163  4.10445  3.82579  3.52525  2.34137  5.13244  4.01799     69 - -
          2.68618  4.42225  2.77519  2.73123  3.46354  2.40513  3.72494  3.29354  2.67741  2.69355  4.24690  2.90347  2.73739  3.18146  2.89801  2.37887  2.77519  2.98518  4.58477  3.61503
          0.02720  4.01396  4.73631  0.61958  0.77255  0.64887  0.73947
     50   3.08069  5.09256  3.51360  2.90000  4.51989  3.66385  3.68754  3.90656  1.86546  3.38474  4.29153  3.27725  4.07160  2.84280  1.08538  3.10588  3.27154  3.60613  5.43440  4.26988     70 - -
          2.68618  4.42225  2.77519  2.73123  3.46354  2.40513  3.72494  3.29354  2.67741  2.69355  4.24690  2.90347  2.73739  3.18146  2.89801  2.37887  2.77519  2.98518  4.58477  3.61503
          0.02690  4.02470  4.74705  0.61958  0.77255  0.65765  0.72995
     51   3.33519  4.68926  4.61264  4.17246  1.27184  4.33988  4.07869  2.51379  4.01809  1.53399  3.19388  4.24624  4.63499  4.13126  4.13055  3.72076  3.57580  2.57726  4.30539  2.71666     71 - -
          2.68618  4.42225  2.77519  2.73123  3.46354  2.40513  3.72494  3.29354  2.67741  2.69355  4.24690  2.90347  2.73739  3.18146  2.89801  2.37887  2.77519  2.98518  4.58477  3.61503
          0.02690  4.02470  4.74705  0.61958  0.77255  0.65765  0.72995
     52   3.02997  4.41284  4.53522  4.01110  3.40300  4.26036  4.70154  1.23950  3.85719  1.70001  3.24322  4.26592  4.58200  4.13575  4.06174  3.61389  2.94894  1.81055  5.29103  4.10733     72 - -
          2.68618  4.42225  2.77519  2.73123  3.46354  2.40513  3.72494  3.29354  2.67741  2.69355  4.24690  2.90347  2.73739  3.18146  2.89801  2.37887  2.77519  2.98518  4.58477  3.61503
          0.02690  4.02470  4.74705  0.61958  0.77255  0.65765  0.72995
     53   3.07755  4.50836  4.45312  3.99396  1.39850  4.10682  4.18092  2.36658  3.86970  1.91821  3.24140  4.11778  4.48305  4.03855  4.02329  3.48207  3.34940  1.94089  4.51971  2.99428     73 - -
          2.68618  4.42225  2.77519  2.73123  3.46354  2.40513  3.72494  3.29354  2.67741  2.69355  4.24690  2.90347  2.73739  3.18146  2.89801  2.37887  2.77519  2.98518  4.58477  3.61503
          0.02690  4.02470  4.74705  0.61958  0.77255  0.65765  0.72995
     54   2.96526  4.69476  3.58929  3.45202  4.43027  3.37376  4.51507  4.01721  3.52281  3.62658  4.68447  3.74230  0.58765  3.90693  3.74915  3.13803  3.41927  3.64482  5.57280  4.55375     74 - -
          2.68618  4.42225  2.77519  2.73123  3.46354  2.40513  3.72494  3.29354  2.67741  2.69355  4.24690  2.90347  2.73739  3.18146  2.89801  2.37887  2.77519  2.98518  4.58477  3.61503
          0.02690  4.02470  4.74705  0.61958  0.77255  0.63679  0.75287
     55   2.81658  4.26657  4.25951  3.71056  2.21232  3.94378  4.27233  1.68763  3.59527  2.00447  3.18201  3.93495  4.30181  3.82081  3.79015  3.26135  2.50966  2.08376  4.87509  3.61824     75 - -
          2.68618  4.42225  2.77519  2.73123  3.46354  2.40513  3.72494  3.29354  2.67741  2.69355  4.24690  2.90347  2.73739  3.18146  2.89801  2.37887  2.77519  2.98518  4.58477  3.61503
          0.02658  4.03682  4.75917  0.61958  0.77255  0.64667  0.74189
     56   2.97670  5.40739  1.01365  2.18002  4.73252  3.22840  3.86400  4.32747  2.93512  3.87420  4.76463  2.52863  3.88628  3.05733  3.52550  2.88561  3.30181  3.90025  5.96672  4.47266     76 - -
          2.68618  4.42225  2.77519  2.73123  3.46354  2.40513  3.72494  3.29354  2.67741  2.69355  4.24690  2.90347  2.73739  3.18146  2.89801  2.37887  2.77519  2.98518  4.58477  3.61503
          0.02658  4.03682  4.75917  0.61958  0.77255  0.64667  0.74189
     57   3.30487  4.64329  4.80467  4.28144  3.14737  4.53631  4.86985  1.77726  4.09627  0.92718  2.97478  4.54746  4.75815  4.28985  4.24364  3.91332  3.54209  2.12585  5.21992  4.07826     77 - -
          2.68618  4.42225  2.77519  2.73123  3.46354  2.40513  3.72494  3.29354  2.67741  2.69355  4.24690  2.90347  2.73739  3.18146  2.89801  2.37887  2.77519  2.98518  4.58477  3.61503
          0.02658  4.03682  4.75917  0.61958  0.77255  0.64667  0.74189
     58   2.93943  4.43978  4.35041  4.02141  3.67518  3.89113  4.79632  2.05621  3.89172  2.33544  3.61803  4.18409  4.44452  4.24095  4.08798  3.40721  3.29827  0.84041  5.48647  4.22710     78 - -
          2.68618  4.42225  2.77519  2.73123  3.46354  2.40513  3.72494  3.29354  2.67741  2.69355  4.24690  2.90347  2.73739  3.18146  2.89801  2.37887  2.77519  2.98518  4.58477  3.61503
          0.02658  4.03682  4.75917  0.61958  0.77255  0.62842  0.76236
     59   2.99799  5.17454  3.31122  2.71208  4.61336  3.62830  3.62288  3.98007  1.23809  3.43012  4.28011  2.90335  4.01029  2.75461  1.89263  2.98585  3.17832  3.64397  5.48441  4.28135     79 - -
          2.68618  4.42225  2.77519  2.73123  3.46354  2.40513  3.72494  3.29354  2.67741  2.69355  4.24690  2.90347  2.73739  3.18146  2.89801  2.37887  2.77519  2.98518  4.58477  3.61503
          0.02630  4.04730  4.76964  0.61958  0.77255  0.63698  0.75266
     60   2.22058  5.07151  1.23018  2.29759  4.58085  3.22452  3.86950  3.97275  2.86871  3.62619  4.50579  2.84206  3.85806  3.05416  3.40551  2.77970  3.13599  3.57470  5.83796  4.41658     80 - -
          2.68618  4.42225  2.77519  2.73123  3.46354  2.40513  3.72494  3.29354  2.67741  2.69355  4.24690  2.90347  2.73739  3.18146  2.89801  2.37887  2.77519  2.98518  4.58477  3.61503
          0.02630  4.04730  4.76964  0.61958  0.77255  0.63698  0.75266
     61   2.73395  4.71938  3.21699  2.82107  4.23083  3.38028  3.88869  3.69344  2.52433  3.28121  4.17819  3.22838  1.42316  3.09397  2.18234  2.82705  3.05679  3.34479  5.43501  4.19864     81 - -
          2.68618  4.42225  2.77519  2.73123  3.46354  2.40513  3.72494  3.29354  2.67741  2.69355  4.24690  2.90347  2.73739  3.18146  2.89801  2.37887  2.77519  2.98518  4.58477  3.61503
          0.02630  4.04730  4.76964  0.61958  0.77255  0.63698  0.75266
     62   2.78341  4.99892  3.06640  2.41939  4.30521  3.50749  3.61800  3.70033  1.64513  2.67150  4.06964  3.01849  3.90021  2.28307  2.47837  2.78930  2.99287  3.37252  5.40427  4.11969     82 - -
          2.68618  4.42225  2.77519  2.73123  3.46354  2.40513  3.72494  3.29354  2.67741  2.69355  4.24690  2.90347  2.73739  3.18146  2.89801  2.37887  2.77519  2.98518  4.58477  3.61503
          0.02630  4.04730  4.76964  0.61958  0.77255  0.63698  0.75266
     63   2.79802  4.89390  3.13822  2.67835  4.36060  3.46332  3.72790  3.67550  1.29797  3.28454  4.16357  3.11961  3.93843  2.88645  2.50136  2.84326  2.45052  3.34835  5.46938  4.21789     83 - -
          2.68618  4.42225  2.77519  2.73123  3.46354  2.40513  3.72494  3.29354  2.67741  2.69355  4.24690  2.90347  2.73739  3.18146  2.89801  2.37887  2.77519  2.98518  4.58477  3.61503
          0.02630  4.04730  4.76964  0.61958  0.77255  0.63698  0.75266
     64   3.11459  5.20097  3.55700  2.86575  4.67052  3.71429  3.63812  4.01006  1.51387  3.44287  4.32161  3.25203  4.07906  2.77414  1.27851  3.11116  3.27391  3.69727  5.47240  4.32212     84 - -
          2.68618  4.42225  2.77519  2.73123  3.46354  2.40513  3.72494  3.29354  2.67741  2.69355  4.24690  2.90347  2.73739  3.18146  2.89801  2.37887  2.77519  2.98518  4.58477  3.61503
          0.02630  4.04730  4.76964  0.61958  0.77255  0.63698  0.75266
     65   2.82537  4.91698  3.17291  2.64926  4.17392  3.53932  3.66808  3.56414  1.40577  2.57124  4.03765  2.89561  3.95009  2.83276  2.46242  2.86401  3.04403  3.27099  5.33939  4.06103     85 - -
          2.68618  4.42225  2.77519  2.73123  3.46354  2.40513  3.72494  3.29354  2.67741  2.69355  4.24690  2.90347  2.73739  3.18146  2.89801  2.37887  2.77519  2.98518  4.58477  3.61503
          0.02630  4.04730  4.76964  0.61958  0.77255  0.63698  0.75266
     66   2.58707  4.31678  3.64359  3.20522  3.50490  3.45179  4.06929  2.77201  3.06294  2.44558  1.62650  3.48954  3.99247  3.43530  3.33566  2.31647  2.92117  2.58498  5.06461  3.80222     86 - -
          2.68618  4.42225  2.77519  2.73123  3.46354  2.40513  3.72494  3.29354  2.67741  2.69355  4.24690  2.90347  2.73739  3.18146  2.89801  2.37887  2.77519  2.98518  4.58477  3.61503
          0.02630  4.04730  4.76964  0.61958  0.77255  0.63698  0.75266
     67   2.82769  4.43320  3.85811  3.31957  3.48448  3.78641  4.09904  1.40107  2.92521  2.31249  3.44555  3.64632  4.19385  3.44489  2.52100  3.13757  3.08213  2.29857  5.07850  3.83824     87 - -
          2.68618  4.42225  2.77519  2.73123  3.46354  2.40513  3.72494  3.29354  2.67741  2.69355  4.24690  2.90347  2.73739  3.18146  2.89801  2.37887  2.77519  2.98518  4.58477  3.61503
          0.02630  4.04730  4.76964  0.61958  0.77255  0.63698  0.75266
     68   3.04550  5.11737  3.41065  2.82052  4.49054  3.65148  3.66848  3.91496  1.98016  3.37173  4.26834  3.22388  4.05169  2.39597  1.18970  3.05760  3.23441  3.60913  5.43719  4.23821     88 - -
          2.68618  4.42225  2.77519  2.73123  3.46354  2.40513  3.72494  3.29354  2.67741  2.69355  4.24690  2.90347  2.73739  3.18146  2.89801  2.37887  2.77519  2.98518  4.58477  3.61503
          0.02630  4.04730  4.76964  0.61958  0.77255  0.63698  0.75266
     69   2.47755  4.24860  3.68026  3.33033  3.82704  2.09703  4.25802  2.76433  3.29888  2.80625  3.80639  3.53046  3.93535  3.61502  3.57264  2.72632  2.88580  1.37437  5.33334  4.10451     89 - -
          2.68618  4.42225  2.77519  2.73123  3.46354  2.40513  3.72494  3.29354  2.67741  2.69355  4.24690  2.90347  2.73739  3.18146  2.89801  2.37887  2.77519  2.98518  4.58477  3.61503
          0.02630  4.04730  4.76964  0.61958  0.77255  0.63698  0.75266
     70   2.76927  4.61174  3.50551  2.90526  3.70781  3.62972  3.81477  2.93611  2.46124  2.23084  3.63381  3.31427  4.02326  3.04594  1.72482  2.92538  3.00326  2.43605  5.13856  3.88317     90 - -
          2.68618  4.42225  2.77519  2.73123  3.46354  2.40513  3.72494  3.29354  2.67741  2.69355  4.24690  2.90347  2.73739  3.18146  2.89801  2.37887  2.77519  2.98518  4.58477  3.61503
          0.02630  4.04730  4.76964  0.61958  0.77255  0.63698  0.75266
     71   2.70558  4.29168  3.93920  3.42745  3.36526  3.70789  4.18625  2.37517  3.29410  1.44749  3.32446  3.70311  4.15458  3.60667  3.54758  2.61204  2.99077  1.94770  5.00947  3.77960     91 - -
          2.68618  4.42225  2.77519  2.73123  3.46354  2.40513  3.72494  3.29354  2.67741  2.69355  4.24690  2.90347  2.73739  3.18146  2.89801  2.37887  2.77519  2.98518  4.58477  3.61503
          0.02630  4.04730  4.76964  0.61958  0.77255  0.61939  0.77278
     72   2.59858  4.80103  1.95392  2.35848  4.10957  2.85146  3.59133  3.56842  2.40234  3.15358  3.93521  2.88443  3.76579  2.74500  2.87076  2.60771  2.83422  3.22583  5.24416  3.86197     92 - -
          2.68618  4.42225  2.77519  2.73123  3.46354  2.40513  3.72494  3.29354  2.67741  2.69355  4.24690  2.90347  2.73739  3.18146  2.89801  2.37887  2.77519  2.98518  4.58477  3.61503
          0.02603  4.05728  4.77963  0.61958  0.77255  0.62755  0.76335
     73   2.90802  5.30316  2.43755  1.27456  4.59405  3.34163  3.74100  4.07465  2.53135  3.58628  4.44260  2.83315  3.89174  2.34189  2.96437  2.84300  3.16894  3.69928  5.73971  4.33953     93 - -
          2.68618  4.42225  2.77519  2.73123  3.46354  2.40513  3.72494  3.29354  2.67741  2.69355  4.24690  2.90347  2.73739  3.18146  2.89801  2.37887  2.77519  2.98518  4.58477  3.61503
          0.02603  4.05728  4.77963  0.61958  0.77255  0.60216  0.79325
     74   2.61934  4.71566  3.13000  2.66511  4.29921  2.68290  3.76827  3.72061  2.39117  3.29753  4.12672  3.09557  3.85615  2.93330  1.61866  2.25624  2.92954  3.33023  5.47084  4.19590     94 - -
          2.68618  4.42225  2.77519  2.73123  3.46354  2.40513  3.72494  3.29354  2.67741  2.69355  4.24690  2.90347  2.73739  3.18146  2.89801  2.37887  2.77519  2.98518  4.58477  3.61503
          0.02566  4.07158  4.79392  0.61958  0.77255  0.61373  0.77942
     75   2.35299  5.05679  1.65294  2.31424  4.42099  3.32154  3.70053  3.86547  2.52066  3.42437  4.23644  2.85650  3.82942  2.84529  2.49326  2.69744  2.98577  3.47901  5.61102  4.22135     95 - -
          2.68618  4.42225  2.77519  2.73123  3.46354  2.40513  3.72494  3.29354  2.67741  2.69355  4.24690  2.90347  2.73739  3.18146  2.89801  2.37887  2.77519  2.98518  4.58477  3.61503
          0.02566  4.07158  4.79392  0.61958  0.77255  0.61373  0.77942
     76   2.67910  4.26017  3.86697  3.32868  3.33273  2.94377  4.08802  2.14375  3.20907  2.20169  1.89769  3.62915  4.11047  3.50983  3.47061  3.00957  2.94002  2.30659  4.92800  3.71887     96 - -
          2.68618  4.42225  2.77519  2.73123  3.46354  2.40513  3.72494  3.29354  2.67741  2.69355  4.24690  2.90347  2.73739  3.18146  2.89801  2.37887  2.77519  2.98518  4.58477  3.61503
          0.02566  4.07158  4.79392  0.61958  0.77255  0.61373  0.77942
     77   3.68763  4.98757  4.40923  4.16770  2.89863  3.96481  4.16722  3.72455  3.88816  3.08307  4.34835  4.27775  4.50003  4.26536  3.97995  3.88926  3.99911  3.62024  0.56428  2.89104     97 - -
          2.68618  4.42225  2.77519  2.73123  3.46354  2.40513  3.72494  3.29354  2.67741  2.69355  4.24690  2.90347  2.73739  3.18146  2.89801  2.37887  2.77519  2.98518  4.58477  3.61503
          0.02566  4.07158  4.79392  0.61958  0.77255  0.56855  0.83550
     78   3.15093  4.44905  4.91283  4.42306  3.64284  4.52920  5.13440  1.32871  4.31503  2.13922  3.44039  4.62892  4.83635  4.57825  4.50728  3.92520  3.41828  1.05520  5.62525  4.41691     98 - -
          2.68618  4.42225  2.77519  2.73123  3.46354  2.40513  3.72494  3.29354  2.67741  2.69355  4.24690  2.90347  2.73739  3.18146  2.89801  2.37887  2.77519  2.98518  4.58477  3.61503
          0.02501  4.09677  4.81912  0.61958  0.77255  0.58840  0.81017
     79   3.17319  4.54570  4.70939  4.20065  3.30330  4.38111  4.83194  2.03171  4.03871  1.13765  3.14240  4.43745  4.68675  4.26990  4.20946  3.75973  3.43249  1.48231  5.29221  4.12430     99 - -
          2.68618  4.42225  2.77519  2.73123  3.46354  2.40513  3.72494  3.29354  2.67741  2.69355  4.24690  2.90347  2.73739  3.18146  2.89801  2.37887  2.77519  2.98518  4.58477  3.61503
          0.02501  4.09677  4.81912  0.61958  0.77255  0.54382  0.86875
     80   2.55002  4.63918  2.85290  2.64002  4.39496  3.17480  3.96972  3.91657  2.85545  3.52878  4.35990  1.85705  3.82799  3.17217  3.26726  1.46273  2.94848  3.43841  5.67687  4.33011    100 - -
          2.68618  4.42225  2.77519  2.73123  3.46354  2.40513  3.72494  3.29354  2.67741  2.69355  4.24690  2.90347  2.73739  3.18146  2.89801  2.37887  2.77519  2.98518  4.58477  3.61503
          0.02440  4.12101  4.84336  0.61958  0.77255  0.49397  0.94211
     81   2.90554  5.07839  3.22471  2.66925  4.44246  2.86817  3.22251  3.84898  2.06478  3.35723  4.19638  3.12844  3.99076  2.81612  1.37072  2.91352  3.11193  3.51526  5.46894  4.21747    101 - -
          2.68618  4.42225  2.77519  2.73123  3.46354  2.40513  3.72494  3.29354  2.67741  2.69355  4.24690  2.90347  2.73739  3.18146  2.89801  2.37887  2.77519  2.98518  4.58477  3.61503
          0.02351  4.15775  4.88010  0.61958  0.77255  0.52135  0.90070
     82   3.80981  5.00232  4.80691  4.52974  0.89177  4.53476  3.55638  3.44614  4.36357  2.74404  4.03472  4.20959  4.83592  4.28426  4.35681  3.91519  4.03010  3.38717  3.68028  1.46862    102 - -
          2.68618  4.42225  2.77519  2.73123  3.46354  2.40513  3.72494  3.29354  2.67741  2.69355  4.24690  2.90347  2.73739  3.18146  2.89801  2.37887  2.77519  2.98518  4.58477  3.61503
          0.02351  4.15775  4.88010  0.61958  0.77255  0.52135  0.90070
     83   3.70234  4.95478  4.70870  4.40902  0.78779  4.46495  3.63897  3.27354  4.25220  2.56966  3.88409  4.19774  4.78615  4.24282  4.28679  3.85950  3.93546  3.24378  3.78185  1.88827    103 - -
          2.68618  4.42225  2.77519  2.73123  3.46354  2.40513  3.72494  3.29354  2.67741  2.69355  4.24690  2.90347  2.73739  3.18146  2.89801  2.37887  2.77519  2.98518  4.58477  3.61503
          0.02351  4.15775  4.88010  0.61958  0.77255  0.52135  0.90070
     84   3.33689  4.72781  4.77826  4.30158  3.19578  4.46189  4.89127  2.23321  4.08817  0.76323  3.04671  4.54249  4.76063  4.31429  4.23294  3.87415  3.60210  2.12794  5.26117  4.09632    104 - -
          2.68618  4.42225  2.77519  2.73123  3.46354  2.40513  3.72494  3.29354  2.67741  2.69355  4.24690  2.90347  2.73739  3.18146  2.89801  2.37887  2.77519  2.98518  4.58477  3.61503
          0.02351  4.15775  4.88010  0.61958  0.77255  0.50194  0.92978
     85   3.70171  5.06973  4.28833  4.08206  2.36974  4.18524  3.79857  3.67356  3.93209  3.04854  4.31900  4.10668  4.65625  4.16462  4.05085  3.80485  3.99212  3.55918  4.02161  0.58778    105 - -
          2.68618  4.42225  2.77519  2.73123  3.46354  2.40513  3.72494  3.29354  2.67741  2.69355  4.24690  2.90347  2.73739  3.18146  2.89801  2.37887  2.77519  2.98518  4.58477  3.61503
          0.02328  4.16763  4.88998  0.61958  0.77255  0.50964  0.91807
     86   2.78330  4.62197  3.53439  3.24703  3.96576  3.43996  4.26311  3.38579  3.16017  2.59758  4.12371  3.55820  0.96083  3.58731  3.43977  2.95766  3.18179  3.13392  5.42252  4.13277    106 - -
          2.68618  4.42225  2.77519  2.73123  3.46354  2.40513  3.72494  3.29354  2.67741  2.69355  4.24690  2.90347  2.73739  3.18146  2.89801  2.37887  2.77519  2.98518  4.58477  3.61503
          0.02328  4.16763  4.88998  0.61958  0.77255  0.50964  0.91807
     87   2.97888  4.96544  3.55186  2.88044  4.22440  3.71080  3.71542  3.57622  1.98410  2.32516  4.04461  3.28461  4.07611  2.88330  1.36308  3.03975  3.16715  3.31889  5.34584  4.13489    107 - -
          2.68618  4.42225  2.77519  2.73123  3.46354  2.40513  3.72494  3.29354  2.67741  2.69355  4.24690  2.90347  2.73739  3.18146  2.89801  2.37887  2.77519  2.98518  4.58477  3.61503
          0.02328  4.16763  4.88998  0.61958  0.77255  0.50964  0.91807
     88   2.91065  4.55443  3.89854  3.38926  3.44695  3.79673  4.15196  2.75110  2.98032  2.20618  1.27496  3.70370  4.23191  3.50282  2.84236  3.17947  3.18066  2.67714  5.09114  3.85453    108 - -
          2.68618  4.42225  2.77519  2.73123  3.46354  2.40513  3.72494  3.29354  2.67741  2.69355  4.24690  2.90347  2.73739  3.18146  2.89801  2.37887  2.77519  2.98518  4.58477  3.61503
          0.02328  4.16763  4.88998  0.61958  0.77255  0.50964  0.91807
     89   2.83012  4.92819  2.97718  2.67407  4.32298  3.43597  3.86371  3.75817  2.49915  3.32362  4.25783  3.13514  3.97859  1.20100  2.81115  2.87714  2.78483  3.43365  5.55779  4.24399    109 - -
          2.68618  4.42225  2.77519  2.73123  3.46354  2.40513  3.72494  3.29354  2.67741  2.69355  4.24690  2.90347  2.73739  3.18146  2.89801  2.37887  2.77519  2.98518  4.58477  3.61503
          0.02328  4.16763  4.88998  0.61958  0.77255  0.50964  0.91807
     90   2.51591  4.53733  3.17082  2.76981  4.19280  3.25762  3.92577  3.58092  2.51957  3.23765  4.07633  3.16717  3.84491  3.12705  3.12059  1.54305  1.96173  3.18914  5.48980  4.21200    110 - -
          2.68618  4.42225  2.77519  2.73123  3.46354  2.40513  3.72494  3.29354  2.67741  2.69355  4.24690  2.90347  2.73739  3.18146  2.89801  2.37887  2.77519  2.98518  4.58477  3.61503
          0.02328  4.16763  4.88998  0.61958  0.77255  0.50964  0.91807
     91   2.87107  5.00675  2.83448  2.60915  4.39031  3.40598  3.88516  3.98732  2.58644  3.54750  4.42386  1.12910  3.97708  3.07897  2.60835  2.89565  3.18321  3.60489  5.60170  4.25016    111 - -
          2.68618  4.42225  2.77519  2.73123  3.46354  2.40513  3.72494  3.29354  2.67741  2.69355  4.24690  2.90347  2.73739  3.18146  2.89801  2.37887  2.77519  2.98518  4.58477  3.61503
          0.02328  4.16763  4.88998  0.61958  0.77255  0.50964  0.91807
     92   2.99517  4.49873  4.16756  3.63529  3.09846  4.03460  3.66349  2.32953  3.39633  1.02662  3.17639  3.91797  4.37290  3.73348  3.60627  3.35783  3.23030  2.49089  4.85073  3.53473    112 - -
          2.68618  4.42225  2.77519  2.73123  3.46354  2.40513  3.72494  3.29354  2.67741  2.69355  4.24690  2.90347  2.73739  3.18146  2.89801  2.37887  2.77519  2.98518  4.58477  3.61503
          0.02328  4.16763  4.88998  0.61958  0.77255  0.50964  0.91807
     93   2.65392  4.88511  2.80430  2.32377  4.12679  3.43582  2.61326  2.74926  2.42563  3.14359  3.95700  2.95496  3.84303  2.20569  2.87334  2.67359  2.88567  3.22378  5.36806  4.02528    113 - -
          2.68618  4.42225  2.77519  2.73123  3.46354  2.40513  3.72494  3.29354  2.67741  2.69355  4.24690  2.90347  2.73739  3.18146  2.89801  2.37887  2.77519  2.98518  4.58477  3.61503
          0.02328  4.16763  4.88998  0.61958  0.77255  0.50964  0.91807
     94   2.62248  4.23481  3.76385  3.20588  3.40249  3.63924  4.00277  1.93026  3.12153  2.41169  2.89958  3.52903  4.04907  3.41078  3.41130  2.35038  2.27931  2.35576  4.91105  3.69774    114 - -
          2.68618  4.42225  2.77519  2.73123  3.46354  2.40513  3.72494  3.29354  2.67741  2.69355  4.24690  2.90347  2.73739  3.18146  2.89801  2.37887  2.77519  2.98518  4.58477  3.61503
          0.02328  4.16763  4.88998  0.61958  0.77255  0.50964  0.91807
     95   3.02419  4.50650  4.19107  3.67430  2.50248  4.04165  3.37717  2.65680  3.51099  1.07484  3.26021  3.90140  4.37781  3.76306  3.71295  3.35581  3.25548  2.62740  4.49951  3.00999    115 - -
          2.68618  4.42225  2.77519  2.73123  3.46354  2.40513  3.72494  3.29354  2.67741  2.69355  4.24690  2.90347  2.73739  3.18146  2.89801  2.37887  2.77519  2.98518  4.58477  3.61503
          0.02328  4.16763  4.88998  0.61958  0.77255  0.50964  0.91807
     96   2.60939  4.40204  3.60479  3.25239  3.85472  1.32396  4.23007  2.08017  3.22171  2.85158  3.86868  3.52773  4.01317  3.56412  3.51866  2.83222  2.99421  2.69903  5.34941  4.09478    116 - -
          2.68618  4.42225  2.77519  2.73123  3.46354  2.40513  3.72494  3.29354  2.67741  2.69355  4.24690  2.90347  2.73739  3.18146  2.89801  2.37887  2.77519  2.98518  4.58477  3.61503
          0.02328  4.16763  4.88998  0.61958  0.77255  0.50964  0.91807
     97   3.01005  5.63945  1.63744  1.35545  4.92433  3.30295  3.82346  4.45827  2.82642  3.92815  4.76031  2.27408  3.91413  2.98027  3.42911  2.88675  3.29241  4.01051  6.07695  4.55461    117 - -
          2.68618  4.42225  2.77519  2.73123  3.46354  2.40513  3.72494  3.29354  2.67741  2.69355  4.24690  2.90347  2.73739  3.18146  2.89801  2.37887  2.77519  2.98518  4.58477  3.61503
          0.02328  4.16763  4.88998  0.61958  0.77255  0.50964  0.91807
     98   2.57925  4.25893  3.84894  3.36442  3.65485  2.46518  4.20758  2.44470  3.28759  2.61353  3.59712  3.61195  4.05254  3.58800  3.57009  2.87395  2.66426  1.37525  5.18293  3.96680    118 - -
          2.68618  4.42225  2.77519  2.73123  3.46354  2.40513  3.72494  3.29354  2.67741  2.69355  4.24690  2.90347  2.73739  3.18146  2.89801  2.37887  2.77519  2.98518  4.58477  3.61503
          0.02328  4.16763  4.88998  0.61958  0.77255  0.49159  0.94586
     99   3.05352  4.65109  3.75597  2.95064  3.43650  3.92068  4.28823  2.61631  3.22531  0.94364  3.39107  3.76964  4.34468  3.64905  3.47210  3.34926  3.31247  2.57420  5.16863  3.93258    119 - -
          2.68618  4.42225  2.77519  2.73123  3.46354  2.40513  3.72494  3.29354  2.67741  2.69355  4.24690  2.90347  2.73739  3.18146  2.89801  2.37887  2.77519  2.98518  4.58477  3.61503
          0.02307  4.17673  4.89908  0.61958  0.77255  0.49864  0.93486
    100   2.58831  4.34576  3.55454  3.10309  3.59896  3.45738  4.02168  2.92366  3.01891  1.46011  3.59504  3.42715  3.39363  3.36534  3.32316  2.18023  2.90662  2.69717  5.09032  3.84184    120 - -
          2.68618  4.42225  2.77519  2.73123  3.46354  2.40513  3.72494  3.29354  2.67741  2.69355  4.24690  2.90347  2.73739  3.18146  2.89801  2.37887  2.77519  2.98518  4.58477  3.61503
          0.02307  4.17673  4.89908  0.61958  0.77255  0.47780  0.96798
    101   2.70669  4.93911  2.97672  2.50646  4.32450  3.32618  3.69825  3.75250  2.37218  3.30713  4.11731  2.81517  3.88005  2.64927  2.23287  1.68111  2.95914  3.38704  5.48742  4.16448    121 - -
          2.68618  4.42225  2.77519  2.73123  3.46354  2.40513  3.72494  3.29354  2.67741  2.69355  4.24690  2.90347  2.73739  3.18146  2.89801  2.37887  2.77519  2.98518  4.58477  3.61503
          0.02282  4.18714  4.90949  0.61958  0.77255  0.48576  0.95510
    102   2.78117  4.91209  2.90472  2.56672  4.04988  3.44050  1.66238  3.71389  2.51724  3.28894  4.14553  3.05579  3.93779  2.78704  2.88394  2.18486  3.05256  3.37626  5.35691  3.96039    122 - -
          2.68618  4.42225  2.77519  2.73123  3.46354  2.40513  3.72494  3.29354  2.67741  2.69355  4.24690  2.90347  2.73739  3.18146  2.89801  2.37887  2.77519  2.98518  4.58477  3.61503
          0.02282  4.18714  4.90949  0.61958  0.77255  0.48576  0.95510
    103   2.35724  4.30203  3.50607  3.27686  4.44107  3.05797  4.36677  3.83825  3.32821  3.56834  4.42565  3.42572  3.82091  3.64715  3.61862  0.87595  2.51718  3.29589  5.79660  4.56042    123 - -
          2.68618  4.42225  2.77519  2.73123  3.46354  2.40513  3.72494  3.29354  2.67741  2.69355  4.24690  2.90347  2.73739  3.18146  2.89801  2.37887  2.77519  2.98518  4.58477  3.61503
          0.02282  4.18714  4.90949  0.61958  0.77255  0.48576  0.95510
    104   2.68415  4.89282  2.16110  2.45275  4.29666  3.33374  3.80169  3.74459  2.67083  3.01416  4.19157  2.96694  3.86751  2.96993  3.14574  1.49738  2.98342  3.37129  5.56817  4.19309    124 - -
          2.68618  4.42225  2.77519  2.73123  3.46354  2.40513  3.72494  3.29354  2.67741  2.69355  4.24690  2.90347  2.73739  3.18146  2.89801  2.37887  2.77519  2.98518  4.58477  3.61503
          0.02282  4.18714  4.90949  0.61958  0.77255  0.48576  0.95510
    105   2.51528  4.31545  3.94689  3.42666  3.64796  3.67511  4.27730  2.20210  3.34387  2.51244  3.55666  3.70753  4.16569  3.64634  3.63775  3.01701  1.61146  1.77876  5.23068  4.01471    125 - -
          2.68618  4.42225  2.77519  2.73123  3.46354  2.40513  3.72494  3.29354  2.67741  2.69355  4.24690  2.90347  2.73739  3.18146  2.89801  2.37887  2.77519  2.98518  4.58477  3.61503
          0.02282  4.18714  4.90949  0.61958  0.77255  0.48576  0.95510
    106   2.92911  5.08775  2.79517  2.56361  3.89686  3.47040  1.44196  3.93095  2.60710  3.46130  4.35129  2.20406  4.00335  3.05230  2.97076  2.92973  3.20638  3.58553  5.27745  3.77822    126 - -
          2.68618  4.42225  2.77519  2.73123  3.46354  2.40513  3.72494  3.29354  2.67741  2.69355  4.24690  2.90347  2.73739  3.18146  2.89801  2.37887  2.77519  2.98518  4.58477  3.61503
          0.02282  4.18714  4.90949  0.61958  0.77255  0.48576  0.95510
    107   2.83488  4.99041  3.09377  2.67352  4.50312  3.47650  3.77944  3.92095  1.22339  3.46098  4.30494  3.12845  3.97026  2.93181  2.59536  2.16362  3.10755  3.54480  5.57967  4.30419    127 - -
          2.68618  4.42225  2.77519  2.73123  3.46354  2.40513  3.72494  3.29354  2.67741  2.69355  4.24690  2.90347  2.73739  3.18146  2.89801  2.37887  2.77519  2.98518  4.58477  3.61503
          0.02282  4.18714  4.90949  0.61958  0.77255  0.48576  0.95510
    108   2.40934  3.49523  3.38949  2.96853  4.20208  3.16643  4.06598  3.62862  2.96353  3.29734  4.12730  2.28682  3.81723  3.29445  3.33496  1.29421  2.82407  3.18417  5.53542  4.26857    128 - -
          2.68618  4.42225  2.77519  2.73123  3.46354  2.40513  3.72494  3.29354  2.67741  2.69355  4.24690  2.90347  2.73739  3.18146  2.89801  2.37887  2.77519  2.98518  4.58477  3.61503
          0.02282  4.18714  4.90949  0.61958  0.77255  0.48576  0.95510
    109   3.52872  4.90428  4.69434  4.34711  3.28765  4.37843  4.90575  2.51957  4.11252  0.56594  3.23239  4.59264  4.76688  4.40368  4.23230  4.00436  3.81254  2.63647  5.26868  4.06086    129 - -
          2.68618  4.42225  2.77519  2.73123  3.46354  2.40513  3.72494  3.29354  2.67741  2.69355  4.24690  2.90347  2.73739  3.18146  2.89801  2.37887  2.77519  2.98518  4.58477  3.61503
          0.02282  4.18714  4.90949  0.61958  0.77255  0.48576  0.95510
    110   2.23465  4.34023  4.41405  3.87061  3.55385  4.10415  4.57300  1.88775  3.77060  2.28066  3.09936  4.11586  4.47492  4.03385  3.99989  3.43568  3.17375  1.17153  5.27411  4.07427    130 - -
          2.68618  4.42225  2.77519  2.73123  3.46354  2.40513  3.72494  3.29354  2.67741  2.69355  4.24690  2.90347  2.73739  3.18146  2.89801  2.37887  2.77519  2.98518  4.58477  3.61503
          0.02282  4.18714  4.90949  0.61958  0.77255  0.48576  0.95510
    111   2.69535  4.52364  3.37357  2.84955  3.59844  3.57463  1.88962  2.38870  2.66591  2.71776  3.64128  3.27307  3.98658  3.09994  2.93052  2.85847  2.73284  2.78940  5.02769  3.72265    131 - -
          2.68618  4.42225  2.77519  2.73123  3.46354  2.40513  3.72494  3.29354  2.67741  2.69355  4.24690  2.90347  2.73739  3.18146  2.89801  2.37887  2.77519  2.98518  4.58477  3.61503
          0.02282  4.18714  4.90949  0.61958  0.77255  0.48576  0.95510
    112   3.05136  5.09622  3.00942  2.73678  3.71730  3.59047  1.18664  3.87653  2.51684  3.37175  4.31996  3.20015  4.09520  2.73986  2.80310  3.06748  3.30713  3.58200  5.12364  3.62137    132 - -
          2.68619  4.42227  2.77521  2.73125  3.46355  2.40514  3.72496  3.29355  2.67742  2.69356  4.24691  2.90338  2.73741  3.18135  2.89792  2.37888  2.77521  2.98520  4.58478  3.61505
          0.05387  3.09957  4.90949  0.76816  0.62337  0.48576  0.95510
    113   0.94599  4.24831  3.63396  3.30454  4.29493  3.07168  4.31970  3.63416  3.30959  3.37774  4.22868  3.43975  3.13250  3.60637  3.60986  2.34637  2.80703  3.02877  5.66834  4.46065    136 - -
          2.68618  4.42225  2.77519  2.73123  3.46354  2.40513  3.72494  3.29354  2.67741  2.69355  4.24690  2.90347  2.73739  3.18146  2.89801  2.37887  2.77519  2.98518  4.58477  3.61503
          0.02282  4.18714  4.90949  0.61958  0.77255  0.48576  0.95510
    114   2.56154  4.32558  3.58903  2.99432  4.29208  3.50302  3.87096  3.61568  2.33449  3.24595  4.15214  3.34244  4.01164  3.05400  1.10621  2.88602  3.08254  3.29165  5.46258  4.24473    137 - -
          2.68618  4.42225  2.77519  2.73123  3.46354  2.40513  3.72494  3.29354  2.67741  2.69355  4.24690  2.90347  2.73739  3.18146  2.89801  2.37887  2.77519  2.98518  4.58477  3.61503
          0.02282  4.18714  4.90949  0.61958  0.77255  0.48576  0.95510
    115   2.98656  4.44919  4.34449  3.79458  2.81093  4.08209  4.34000  2.41203  3.65323  1.01111  2.99980  4.04005  4.41293  3.87786  3.84526  3.06850  3.22671  2.39786  4.88942  3.62083    138 - -
          2.68618  4.42225  2.77519  2.73123  3.46354  2.40513  3.72494  3.29354  2.67741  2.69355  4.24690  2.90347  2.73739  3.18146  2.89801  2.37887  2.77519  2.98518  4.58477  3.61503
          0.02282  4.18714  4.90949  0.61958  0.77255  0.48576  0.95510
    116   2.84556  5.21964  2.39164  2.33539  4.51936  3.06820  3.58179  4.01477  2.55928  3.54203  4.36105  2.88600  3.90226  1.37836  3.01800  2.80357  3.10498  3.62899  5.69440  4.29245    139 - -
          2.68618  4.42225  2.77519  2.73123  3.46354  2.40513  3.72494  3.29354  2.67741  2.69355  4.24690  2.90347  2.73739  3.18146  2.89801  2.37887  2.77519  2.98518  4.58477  3.61503
          0.02282  4.18714  4.90949  0.61958  0.77255  0.48576  0.95510
    117   2.90477  4.44485  3.98726  3.08759  3.26792  3.94992  4.20231  2.33709  3.28756  1.12722  3.21709  3.79003  4.29425  3.61869  3.53639  3.25345  3.13622  2.40549  4.97479  3.58704    140 - -
          2.68618  4.42225  2.77519  2.73123  3.46354  2.40513  3.72494  3.29354  2.67741  2.69355  4.24690  2.90347  2.73739  3.18146  2.89801  2.37887  2.77519  2.98518  4.58477  3.61503
          0.02282  4.18714  4.90949  0.61958  0.77255  0.48576  0.95510
    118   2.66296  4.66451  3.17763  2.74322  4.09887  3.41022  3.83958  3.48501  2.54692  3.12493  3.98948  3.17201  3.92109  2.77238  2.67423  2.69717  1.39328  3.16117  5.38075  4.11125    141 - -
          2.68618  4.42225  2.77519  2.73123  3.46354  2.40513  3.72494  3.29354  2.67741  2.69355  4.24690  2.90347  2.73739  3.18146  2.89801  2.37887  2.77519  2.98518  4.58477  3.61503
          0.02282  4.18714  4.90949  0.61958  0.77255  0.48576  0.95510
    119   3.30883  4.64029  4.91707  4.35896  3.22506  4.57270  4.92369  2.14270  4.21406  0.94103  2.71577  4.60351  4.78673  4.35264  4.34448  3.92338  3.53962  1.74511  5.27622  4.19498    142 - -
          2.68618  4.42225  2.77519  2.73123  3.46354  2.40513  3.72494  3.29354  2.67741  2.69355  4.24690  2.90347  2.73739  3.18146  2.89801  2.37887  2.77519  2.98518  4.58477  3.61503
          0.02282  4.18714  4.90949  0.61958  0.77255  0.48576  0.95510
    120   2.97133  5.20537  2.96728  2.58073  4.46872  3.56184  3.34718  3.97204  2.09109  3.46276  4.31407  3.07185  4.00615  1.30949  2.51485  2.95084  3.18585  3.63166  5.53832  4.22960    143 - -
          2.68618  4.42225  2.77519  2.73123  3.46354  2.40513  3.72494  3.29354  2.67741  2.69355  4.24690  2.90347  2.73739  3.18146  2.89801  2.37887  2.77519  2.98518  4.58477  3.61503
          0.02282  4.18714  4.90949  0.61958  0.77255  0.48576  0.95510
    121   2.89772  4.37469  4.20991  3.66624  3.39127  4.00758  4.35689  2.22841  3.13294  1.45469  3.30057  3.94392  4.36714  3.79855  3.68660  3.32974  3.14381  1.51121  5.09302  3.89561    144 - -
          2.68618  4.42225  2.77519  2.73123  3.46354  2.40513  3.72494  3.29354  2.67741  2.69355  4.24690  2.90347  2.73739  3.18146  2.89801  2.37887  2.77519  2.98518  4.58477  3.61503
          0.02282  4.18714  4.90949  0.61958  0.77255  0.48576  0.95510
    122   3.13246  4.48959  4.72629  4.22894  3.55897  4.39505  4.91701  0.97126  4.06289  1.96306  3.39147  4.45488  4.73040  4.35740  4.25562  3.77479  3.04115  1.78670  5.47743  4.27842    145 - -
          2.68618  4.42225  2.77519  2.73123  3.46354  2.40513  3.72494  3.29354  2.67741  2.69355  4.24690  2.90347  2.73739  3.18146  2.89801  2.37887  2.77519  2.98518  4.58477  3.61503
          0.02282  4.18714  4.90949  0.61958  0.77255  0.48576  0.95510
    123   2.68724  4.83462  3.12945  2.54964  3.75719  3.24576  3.66311  3.48802  2.07332  3.08634  3.49834  3.04538  3.88692  2.81872  1.81628  2.72951  2.78586  3.17741  5.31719  4.01640    146 - -
          2.68618  4.42225  2.77519  2.73123  3.46354  2.40513  3.72494  3.29354  2.67741  2.69355  4.24690  2.90347  2.73739  3.18146  2.89801  2.37887  2.77519  2.98518  4.58477  3.61503
          0.02282  4.18714  4.90949  0.61958  0.77255  0.48576  0.95510
    124   2.60061  3.76276  3.93197  3.36343  3.24268  3.27480  3.99313  2.60628  3.22999  1.41916  3.27982  3.60957  4.04859  3.50095  3.45401  2.76833  2.85305  2.40910  4.25637  3.53072    147 - -
          2.68618  4.42225  2.77519  2.73123  3.46354  2.40513  3.72494  3.29354  2.67741  2.69355  4.24690  2.90347  2.73739  3.18146  2.89801  2.37887  2.77519  2.98518  4.58477  3.61503
          0.02282  4.18714  4.90949  0.61958  0.77255  0.48576  0.95510
    125   1.69203  4.34691  3.51573  2.97543  3.59237  3.27428  3.91139  2.87691  2.88262  2.11233  3.54584  3.34931  3.95647  3.22475  2.99017  2.79654  2.85871  2.48630  5.03690  3.80263    148 - -
          2.68618  4.42225  2.77519  2.73123  3.46354  2.40513  3.72494  3.29354  2.67741  2.69355  4.24690  2.90347  2.73739  3.18146  2.89801  2.37887  2.77519  2.98518  4.58477  3.61503
          0.02282  4.18714  4.90949  0.61958  0.77255  0.48576  0.95510
    126   1.37356  4.41123  3.45330  2.95955  3.38327  3.45226  3.95410  2.96835  2.90699  2.70092  3.65560  3.33553  3.95251  2.94435  3.26146  2.77381  2.89011  2.56361  5.14336  3.87574    149 - -
          2.68618  4.42225  2.77519  2.73123  3.46354  2.40513  3.72494  3.29354  2.67741  2.69355  4.24690  2.90347  2.73739  3.18146  2.89801  2.37887  2.77519  2.98518  4.58477  3.61503
          0.02282  4.18714  4.90949  0.61958  0.77255  0.48576  0.95510
    127   2.41963  4.38997  3.34881  3.00880  4.25106  2.28666  4.13089  3.68631  3.04732  2.97155  4.20480  3.29816  3.82899  3.37385  3.40290  1.19388  2.85379  3.22622  5.59345  4.32511    150 - -
          2.68618  4.42225  2.77519  2.73123  3.46354  2.40513  3.72494  3.29354  2.67741  2.69355  4.24690  2.90347  2.73739  3.18146  2.89801  2.37887  2.77519  2.98518  4.58477  3.61503
          0.02282  4.18714  4.90949  0.61958  0.77255  0.48576  0.95510
    128   3.07765  4.59427  4.21139  3.70518  3.23906  4.10818  4.42012  2.45459  3.46437  0.93761  3.13405  4.01618  4.45274  3.32348  3.67928  3.45408  3.32470  2.30632  5.09659  3.90428    151 - -
          2.68618  4.42225  2.77519  2.73123  3.46354  2.40513  3.72494  3.29354  2.67741  2.69355  4.24690  2.90347  2.73739  3.18146  2.89801  2.37887  2.77519  2.98518  4.58477  3.61503
          0.02282  4.18714  4.90949  0.61958  0.77255  0.48576  0.95510
    129   2.79070  4.94098  3.04644  2.57993  3.99818  3.51757  1.94694  3.62912  2.37743  3.18828  4.05145  3.07025  3.94290  2.07455  2.72857  2.81792  3.02353  3.01352  5.28508  3.90227    152 - -
          2.68618  4.42225  2.77519  2.73123  3.46354  2.40513  3.72494  3.29354  2.67741  2.69355  4.24690  2.90347  2.73739  3.18146  2.89801  2.37887  2.77519  2.98518  4.58477  3.61503
          0.02282  4.18714  4.90949  0.61958  0.77255  0.48576  0.95510
    130   2.98661  5.12033  2.96909  2.64174  3.94422  3.56495  1.43617  3.87981  2.40363  3.38242  4.28418  3.12425  4.03986  2.27574  2.70648  2.98759  3.22431  3.56674  5.26491  3.81623    153 - -
          2.68618  4.42225  2.77519  2.73123  3.46354  2.40513  3.72494  3.29354  2.67741  2.69355  4.24690  2.90347  2.73739  3.18146  2.89801  2.37887  2.77519  2.98518  4.58477  3.61503
          0.02282  4.18714  4.90949  0.61958  0.77255  0.48576  0.95510
    131   2.67393  4.52078  3.26935  2.59939  3.43536  3.54741  2.75995  3.11598  2.64817  2.77776  3.64890  3.18020  3.92517  3.01461  3.02437  2.80072  2.90150  2.86753  4.82920  1.96141    154 - -
          2.68618  4.42225  2.77519  2.73123  3.46354  2.40513  3.72494  3.29354  2.67741  2.69355  4.24690  2.90347  2.73739  3.18146  2.89801  2.37887  2.77519  2.98518  4.58477  3.61503
          0.02282  4.18714  4.90949  0.61958  0.77255  0.48576  0.95510
    132   2.55135  4.48988  3.16828  2.71934  3.94787  1.49968  3.82144  3.38030  2.68821  3.04087  3.87218  3.14078  3.40412  3.05332  3.07222  2.66625  2.86301  3.05379  5.19001  3.99532    155 - -
          2.68618  4.42225  2.77519  2.73123  3.46354  2.40513  3.72494  3.29354  2.67741  2.69355  4.24690  2.90347  2.73739  3.18146  2.89801  2.37887  2.77519  2.98518  4.58477  3.61503
          0.02282  4.18714  4.90949  0.61958  0.77255  0.48576  0.95510
    133   2.59224  4.08666  3.89291  3.32251  3.19746  3.65394  3.70495  2.56095  3.20866  1.62982  3.21421  3.57865  3.78167  3.45876  3.42873  2.94304  2.82253  2.03232  3.99548  3.48773    156 - -
          2.68618  4.42225  2.77519  2.73123  3.46354  2.40513  3.72494  3.29354  2.67741  2.69355  4.24690  2.90347  2.73739  3.18146  2.89801  2.37887  2.77519  2.98518  4.58477  3.61503
          0.02282  4.18714  4.90949  0.61958  0.77255  0.48576  0.95510
    134   2.64126  3.84148  3.97174  3.41284  3.28190  3.70383  4.03415  2.42173  3.28405  2.23062  3.27760  3.65953  4.08019  3.54963  3.50311  3.01073  2.88369  1.34148  4.75605  3.59579    157 - -
          2.68618  4.42225  2.77519  2.73123  3.46354  2.40513  3.72494  3.29354  2.67741  2.69355  4.24690  2.90347  2.73739  3.18146  2.89801  2.37887  2.77519  2.98518  4.58477  3.61503
          0.02282  4.18714  4.90949  0.61958  0.77255  0.48576  0.95510
    135   2.79020  4.91556  3.15657  2.92114  3.61904  3.53540  1.01265  3.80034  2.78885  3.34683  4.33931  3.33424  4.10927  3.30991  3.07318  3.05158  3.30365  3.49857  5.08335  3.56913    158 - -
          2.68618  4.42225  2.77519  2.73123  3.46354  2.40513  3.72494  3.29354  2.67741  2.69355  4.24690  2.90347  2.73739  3.18146  2.89801  2.37887  2.77519  2.98518  4.58477  3.61503
          0.02282  4.18714  4.90949  0.61958  0.77255  0.48576  0.95510
    136   1.62967  3.90747  3.44913  2.82407  4.01222  2.34057  4.01154  3.38344  2.94123  3.07785  3.92518  3.28470  3.83250  3.25716  3.31701  2.58630  2.04991  3.01173  5.37825  4.13228    159 - -
          2.68618  4.42225  2.77519  2.73123  3.46354  2.40513  3.72494  3.29354  2.67741  2.69355  4.24690  2.90347  2.73739  3.18146  2.89801  2.37887  2.77519  2.98518  4.58477  3.61503
          0.02282  4.18714  4.90949  0.61958  0.77255  0.48576  0.95510
    137   2.65927  4.87635  2.13735  2.43944  3.01025  3.44074  3.65744  3.54088  2.48986  3.13136  3.95330  2.34436  3.85293  2.82728  2.87341  2.68114  2.89442  3.21479  5.27600  3.39849    160 - -
          2.68618  4.42225  2.77519  2.73123  3.46354  2.40513  3.72494  3.29354  2.67741  2.69355  4.24690  2.90347  2.73739  3.18146  2.89801  2.37887  2.77519  2.98518  4.58477  3.61503
          0.02282  4.18714  4.90949  0.61958  0.77255  0.48576  0.95510
    138   3.47589  4.78861  4.88928  4.42721  1.28890  4.54865  4.31375  2.52568  4.26941  1.26997  3.15039  4.48839  4.79253  4.32540  4.34064  3.92649  3.70488  2.64137  4.50549  2.96341    161 - -
          2.68618  4.42225  2.77519  2.73123  3.46354  2.40513  3.72494  3.29354  2.67741  2.69355  4.24690  2.90347  2.73739  3.18146  2.89801  2.37887  2.77519  2.98518  4.58477  3.61503
          0.02282  4.18714  4.90949  0.61958  0.77255  0.48576  0.95510
    139   2.86805  5.07645  3.20190  2.63465  4.42031  3.57745  3.67177  3.83586  2.15513  3.17783  4.18004  3.10627  3.97260  1.63661  1.93660  2.70739  3.07823  3.49713  5.47236  4.19935    162 - -
          2.68618  4.42225  2.77519  2.73123  3.46354  2.40513  3.72494  3.29354  2.67741  2.69355  4.24690  2.90347  2.73739  3.18146  2.89801  2.37887  2.77519  2.98518  4.58477  3.61503
          0.02282  4.18714  4.90949  0.61958  0.77255  0.48576  0.95510
    140   2.24808  4.23938  3.64390  3.07689  3.37809  3.61083  3.90462  2.61699  3.00641  2.44112  2.63311  3.43187  3.45745  3.08162  3.31572  2.79495  2.83923  1.92947  4.85311  3.63506    163 - -
          2.68618  4.42225  2.77519  2.73123  3.46354  2.40513  3.72494  3.29354  2.67741  2.69355  4.24690  2.90347  2.73739  3.18146  2.89801  2.37887  2.77519  2.98518  4.58477  3.61503
          0.02282  4.18714  4.90949  0.61958  0.77255  0.48576  0.95510
    141   2.68192  4.76570  3.15682  2.59459  4.02429  3.50066  3.69312  3.41332  2.27206  3.03318  3.87332  3.07845  3.89838  2.78175  2.16506  2.14941  2.91282  2.40189  5.28319  3.99505    164 - -
          2.68618  4.42225  2.77519  2.73123  3.46354  2.40513  3.72494  3.29354  2.67741  2.69355  4.24690  2.90347  2.73739  3.18146  2.89801  2.37887  2.77519  2.98518  4.58477  3.61503
          0.02282  4.18714  4.90949  0.61958  0.77255  0.48576  0.95510
    142   2.82262  5.29942  1.91542  2.25540  4.64849  3.03733  3.74938  4.14010  2.63538  3.64525  4.44085  1.88658  3.87009  2.77603  3.17202  2.16585  3.09106  3.71461  5.80769  4.36342    165 - -
          2.68618  4.42225  2.77519  2.73123  3.46354  2.40513  3.72494  3.29354  2.67741  2.69355  4.24690  2.90347  2.73739  3.18146  2.89801  2.37887  2.77519  2.98518  4.58477  3.61503
          0.02282  4.18714  4.90949  0.61958  0.77255  0.48576  0.95510
    143   3.16347  4.54299  4.57230  4.11790  3.31729  4.32295  4.66927  0.93058  3.92966  2.04939  3.36282  4.33969  4.66976  4.23161  4.10894  3.72008  3.42519  1.97900  5.16416  3.50387    166 - -
          2.68618  4.42225  2.77519  2.73123  3.46354  2.40513  3.72494  3.29354  2.67741  2.69355  4.24690  2.90347  2.73739  3.18146  2.89801  2.37887  2.77519  2.98518  4.58477  3.61503
          0.02282  4.18714  4.90949  0.61958  0.77255  0.48576  0.95510
    144   2.91535  4.31828  4.50222  3.92155  2.36846  4.08203  4.38194  2.30941  3.78863  1.36378  2.92956  4.10592  3.97184  3.95450  3.92320  3.39130  3.14538  1.80224  4.89637  3.72304    167 - -
          2.68618  4.42225  2.77519  2.73123  3.46354  2.40513  3.72494  3.29354  2.67741  2.69355  4.24690  2.90347  2.73739  3.18146  2.89801  2.37887  2.77519  2.98518  4.58477  3.61503
          0.02282  4.18714  4.90949  0.61958  0.77255  0.48576  0.95510
    145   3.40776  4.70019  5.08053  4.53684  3.23888  4.72463  5.08628  1.67409  4.38584  0.88934  3.02366  4.77777  4.90197  4.50162  4.49561  4.09696  3.63870  2.05987  5.35395  4.27436    168 - -
          2.68618  4.42225  2.77519  2.73123  3.46354  2.40513  3.72494  3.29354  2.67741  2.69355  4.24690  2.90347  2.73739  3.18146  2.89801  2.37887  2.77519  2.98518  4.58477  3.61503
          0.03935  4.18714  3.75525  0.61958  0.77255  0.48576  0.95510
    146   2.77017  5.25707  1.67937  2.16461  4.55926  3.26887  3.68234  4.04139  2.43570  3.54280  4.32434  2.70976  3.84566  2.25235  3.01923  2.71349  3.01676  3.62839  5.69944  3.78108    169 - -
          2.68618  4.42225  2.77519  2.73123  3.46354  2.40513  3.72494  3.29354  2.67741  2.69355  4.24690  2.90347  2.73739  3.18146  2.89801  2.37887  2.77519  2.98518  4.58477  3.61503
          0.02320  4.17099  4.89334  0.61958  0.77255  0.50560  0.92418
    147   2.82555  5.08617  3.14799  2.55455  4.46331  3.54765  3.33887  3.88446  1.81277  3.37604  4.17296  3.04279  3.92049  1.72908  2.28047  2.81070  3.02752  3.52636  5.43506  4.19009    170 - -
          2.68618  4.42225  2.77519  2.73123  3.46354  2.40513  3.72494  3.29354  2.67741  2.69355  4.24690  2.90347  2.73739  3.18146  2.89801  2.37887  2.77519  2.98518  4.58477  3.61503
          0.05477  4.17099  3.27381  0.61958  0.77255  0.50560  0.92418
    148   2.94103  5.07859  3.19101  2.72047  4.48358  3.55935  3.73406  3.95304  2.17076  3.45371  4.31285  2.25981  4.01279  2.88765  1.29257  2.95516  3.17622  3.60273  5.51215  4.25408    171 - -
          2.68618  4.42225  2.77519  2.73123  3.46354  2.40513  3.72494  3.29354  2.67741  2.69355  4.24690  2.90347  2.73739  3.18146  2.89801  2.37887  2.77519  2.98518  4.58477  3.61503
          0.02394  4.14016  4.86250  0.61958  0.77255  0.54159  0.87185
    149   2.81138  4.75465  2.74527  2.95356  4.66515  0.72822  4.34130  4.22028  3.38915  3.85892  4.75666  3.35806  4.00057  3.62152  3.76804  2.92236  3.26044  3.72274  5.83842  4.67224    172 - -
          2.68618  4.42225  2.77520  2.73123  3.46354  2.40513  3.72495  3.29354  2.67741  2.69355  4.24690  2.90347  2.73740  3.18146  2.89801  2.37887  2.77520  2.98512  4.58477  3.61503
          0.04219  3.39368  4.86250  0.53988  0.87423  0.54159  0.87185
    150   1.78161  4.35708  3.31786  3.03375  4.35016  1.32705  4.17298  3.75282  3.07977  3.43162  4.27116  3.29825  3.80595  3.41859  3.13826  2.54988  2.84661  3.25980  5.66781  4.43319    174 - -
          2.68618  4.42225  2.77519  2.73123  3.46354  2.40513  3.72494  3.29354  2.67741  2.69355  4.24690  2.90347  2.73739  3.18146  2.89801  2.37887  2.77519  2.98518  4.58477  3.61503
          0.02394  4.14016  4.86250  0.61958  0.77255  0.54159  0.87185
    151   3.02552  4.50370  4.48989  4.16940  3.76144  3.99407  4.93001  2.07746  4.04168  2.40674  3.69330  4.31424  4.54563  4.38586  4.22739  3.52097  3.38425  0.74311  5.58845  4.33344    175 - -
          2.68618  4.42225  2.77519  2.73123  3.46354  2.40513  3.72494  3.29354  2.67741  2.69355  4.24690  2.90347  2.73739  3.18146  2.89801  2.37887  2.77519  2.98518  4.58477  3.61503
          0.03542  4.14016  3.96985  0.61958  0.77255  0.54159  0.87185
    152   3.51730  4.86403  4.62602  4.31906  0.83420  4.31982  3.93553  2.88161  4.17205  2.12645  3.57872  4.26447  4.70541  4.26270  4.24784  3.79399  3.79478  2.90872  4.11692  2.44785    176 - -
          2.68618  4.42225  2.77519  2.73123  3.46354  2.40513  3.72494  3.29354  2.67741  2.69355  4.24690  2.90347  2.73739  3.18146  2.89801  2.37887  2.77519  2.98518  4.58477  3.61503
          0.04268  4.12895  3.66197  0.61958  0.77255  0.55409  0.85472
    153   3.42727  4.77829  4.80643  4.32515  2.72605  4.54598  4.71362  2.31649  4.15925  0.73733  2.97862  4.55521  4.78180  4.30128  4.28376  3.95091  3.66580  2.45745  4.97968  3.66629    177 - -
          2.68618  4.42225  2.77519  2.73123  3.46354  2.40513  3.72494  3.29354  2.67741  2.69355  4.24690  2.90347  2.73739  3.18146  2.89801  2.37887  2.77519  2.98518  4.58477  3.61503
          0.02465  4.11092  4.83327  0.61958  0.77255  0.57358  0.82897
    154   2.34581  4.30863  3.31742  3.00816  4.27738  2.25620  4.13879  3.68626  3.07839  3.36331  4.19332  3.11764  3.77212  3.38640  3.42716  2.32567  1.34172  3.19907  5.61136  4.37227    178 - -
          2.68618  4.42225  2.77519  2.73123  3.46354  2.40513  3.72494  3.29354  2.67741  2.69355  4.24690  2.90347  2.73739  3.18146  2.89801  2.37887  2.77519  2.98518  4.58477  3.61503
          0.02465  4.11092  4.83327  0.61958  0.77255  0.57358  0.82897
    155   2.77173  4.84973  2.94496  2.67306  4.46240  1.39673  3.90344  3.90409  1.88587  3.48996  4.34938  3.12782  3.93237  3.08989  2.91516  2.82861  3.10236  3.50793  5.61706  4.35518    179 - -
          2.68618  4.42225  2.77519  2.73123  3.46354  2.40513  3.72494  3.29354  2.67741  2.69355  4.24690  2.90347  2.73739  3.18146  2.89801  2.37887  2.77519  2.98518  4.58477  3.61503
          0.02465  4.11092  4.83327  0.61958  0.77255  0.57358  0.82897
    156   3.40448  4.73531  4.76451  4.30777  1.29735  4.45368  4.21512  2.50675  4.15206  1.36666  3.15486  4.37883  4.71814  4.23459  4.24301  3.83011  3.63756  2.59998  4.42529  2.86671    180 - -
          2.68618  4.42225  2.77519  2.73123  3.46354  2.40513  3.72494  3.29354  2.67741  2.69355  4.24690  2.90347  2.73739  3.18146  2.89801  2.37887  2.77519  2.98518  4.58477  3.61503
          0.03498  4.11092  4.01833  0.61958  0.77255  0.57358  0.82897
    157   2.84810  5.18601  2.80321  1.52772  4.52773  3.45815  3.66007  3.96076  2.25465  3.45400  4.27360  2.94831  3.90728  2.63971  2.07529  2.81386  3.07224  3.59129  5.57989  4.25282    181 - -
          2.68618  4.42225  2.77519  2.73123  3.46354  2.40513  3.72494  3.29354  2.67741  2.69355  4.24690  2.90347  2.73739  3.18146  2.89801  2.37887  2.77519  2.98518  4.58477  3.61503
          0.02491  4.10085  4.82320  0.61958  0.77255  0.58417  0.81547
    158   3.21609  4.91317  3.63453  3.24147  2.41466  3.91885  1.45974  3.54490  3.06842  2.98933  4.07011  3.53670  4.31989  3.44919  3.34435  3.27473  3.45026  3.34703  4.04417  1.76626    182 - -
          2.68618  4.42225  2.77519  2.73123  3.46354  2.40513  3.72494  3.29354  2.67741  2.69355  4.24690  2.90347  2.73739  3.18146  2.89801  2.37887  2.77519  2.98518  4.58477  3.61503
          0.03671  4.10085  3.93788  0.61958  0.77255  0.58417  0.81547
    159   2.83651  4.37615  4.01161  3.45355  3.20610  3.88714  4.17617  2.48387  3.29144  1.30060  2.34402  3.76882  3.70468  3.44213  3.53160  3.18515  3.07168  2.44884  4.92686  3.75265    183 - -
          2.68618  4.42225  2.77519  2.73123  3.46354  2.40513  3.72494  3.29354  2.67741  2.69355  4.24690  2.90347  2.73739  3.18146  2.89801  2.37887  2.77519  2.98518  4.58477  3.61503
          0.02520  4.08934  4.81168  0.61958  0.77255  0.59600  0.80076
    160   2.88457  4.42395  4.05293  3.49795  3.70814  3.85080  4.57940  2.11762  3.59317  2.43622  3.63336  3.96310  4.37254  3.97270  3.83037  3.30523  3.21467  0.92122  5.43347  4.17961    184 - -
          2.68618  4.42225  2.77519  2.73123  3.46354  2.40513  3.72494  3.29354  2.67741  2.69355  4.24690  2.90347  2.73739  3.18146  2.89801  2.37887  2.77519  2.98518  4.58477  3.61503
          0.02520  4.08934  4.81168  0.61958  0.77255  0.59600  0.80076
    161   3.15222  5.23408  3.60531  2.90133  4.71417  3.74540  3.65736  4.04924  1.52790  3.47429  4.35461  3.28220  4.10726  2.79268  1.21234  3.14721  3.30756  3.73688  5.49630  4.35307    185 - -
          2.68618  4.42225  2.77519  2.73123  3.46354  2.40513  3.72494  3.29354  2.67741  2.69355  4.24690  2.90347  2.73739  3.18146  2.89801  2.37887  2.77519  2.98518  4.58477  3.61503
          0.02520  4.08934  4.81168  0.61958  0.77255  0.59600  0.80076
    162   2.99985  5.60197  1.24302  1.67266  4.86285  3.26602  3.59127  4.40583  2.82497  3.88931  4.73871  2.71945  3.88848  2.97026  3.42605  2.87569  3.28641  3.97226  6.03809  4.51827    186 - -
          2.68618  4.42225  2.77519  2.73123  3.46354  2.40513  3.72494  3.29354  2.67741  2.69355  4.24690  2.90347  2.73739  3.18146  2.89801  2.37887  2.77519  2.98518  4.58477  3.61503
          0.02520  4.08934  4.81168  0.61958  0.77255  0.59600  0.80076
    163   2.45216  4.41280  3.16090  3.00262  4.40806  1.00780  4.21206  3.91708  3.12336  3.57945  4.44131  3.28348  3.82208  3.48043  3.23180  2.49897  2.92506  3.38975  5.71030  4.45573    187 - -
          2.68618  4.42225  2.77519  2.73123  3.46354  2.40513  3.72494  3.29354  2.67741  2.69355  4.24690  2.90347  2.73739  3.18146  2.89801  2.37887  2.77519  2.98518  4.58477  3.61503
          0.02520  4.08934  4.81168  0.61958  0.77255  0.59600  0.80076
    164   1.93506  5.15541  2.06834  1.85633  4.48977  3.15996  3.70627  3.94840  2.58202  3.49202  4.29678  2.81206  3.83057  2.84989  3.10321  2.71091  2.94004  3.55280  5.68067  4.26367    188 - -
          2.68618  4.42225  2.77519  2.73123  3.46354  2.40513  3.72494  3.29354  2.67741  2.69355  4.24690  2.90347  2.73739  3.18146  2.89801  2.37887  2.77519  2.98518  4.58477  3.61503
          0.02520  4.08934  4.81168  0.61958  0.77255  0.59600  0.80076
    165   2.63192  4.70533  3.07944  2.55285  3.90461  3.35628  3.67533  3.36179  2.44477  2.98604  3.82858  2.88859  3.86007  2.86213  2.30195  2.13413  2.87172  3.06229  5.21025  2.81266    189 - -
          2.68618  4.42225  2.77519  2.73123  3.46354  2.40513  3.72494  3.29354  2.67741  2.69355  4.24690  2.90347  2.73739  3.18146  2.89801  2.37887  2.77519  2.98518  4.58477  3.61503
          0.02520  4.08934  4.81168  0.61958  0.77255  0.59600  0.80076
    166   1.60512  4.20528  3.65582  3.22018  3.90888  3.17377  4.16233  3.06732  3.18013  2.94502  3.85043  3.41955  3.83174  3.47748  3.48980  1.93708  2.77870  1.99438  5.34819  4.13126    190 - -
          2.68618  4.42225  2.77519  2.73123  3.46354  2.40513  3.72494  3.29354  2.67741  2.69355  4.24690  2.90347  2.73739  3.18146  2.89801  2.37887  2.77519  2.98518  4.58477  3.61503
          0.03611  4.08934  3.97857  0.61958  0.77255  0.59600  0.80076
    167   2.76180  4.55040  3.22880  2.17804  3.79682  3.58423  4.01983  2.61942  2.91405  2.68645  3.71967  3.33050  4.06518  3.28332  3.27030  2.96429  3.03998  1.44780  5.30135  4.02683    191 - -
          2.68618  4.42225  2.77519  2.73123  3.46354  2.40513  3.72494  3.29354  2.67741  2.69355  4.24690  2.90347  2.73739  3.18146  2.89801  2.37887  2.77519  2.98518  4.58477  3.61503
          0.02547  4.07870  4.80105  0.61958  0.77255  0.60669  0.78779
    168   2.58623  4.37152  3.56640  3.15567  2.24042  3.40264  3.94284  3.07007  3.13329  2.73661  3.73542  3.43327  3.97081  3.43030  3.44402  1.46882  2.94003  2.81989  4.77973  3.29853    192 - -
          2.68618  4.42225  2.77519  2.73123  3.46354  2.40513  3.72494  3.29354  2.67741  2.69355  4.24690  2.90347  2.73739  3.18146  2.89801  2.37887  2.77519  2.98518  4.58477  3.61503
          0.02547  4.07870  4.80105  0.61958  0.77255  0.60669  0.78779
    169   2.35683  4.31959  3.31940  2.95551  4.18519  3.09843  4.06348  3.56457  2.97086  3.25544  4.09892  3.24393  2.04757  3.30279  3.32457  2.27674  1.68142  3.12197  5.52416  4.27702    193 - -
          2.68618  4.42225  2.77519  2.73123  3.46354  2.40513  3.72494  3.29354  2.67741  2.69355  4.24690  2.90347  2.73739  3.18146  2.89801  2.37887  2.77519  2.98518  4.58477  3.61503
          0.02547  4.07870  4.80105  0.61958  0.77255  0.60669  0.78779
    170   3.05626  4.38772  4.76233  4.21288  2.31845  4.33343  4.67964  1.47592  4.09366  1.87390  3.16609  4.38648  4.61547  4.25719  4.22559  3.67498  3.29604  1.53536  5.11065  3.88830    194 - -
          2.68618  4.42225  2.77519  2.73123  3.46354  2.40513  3.72494  3.29354  2.67741  2.69355  4.24690  2.90347  2.73739  3.18146  2.89801  2.37887  2.77519  2.98518  4.58477  3.61503
          0.02547  4.07870  4.80105  0.61958  0.77255  0.60669  0.78779
    171   2.34741  2.82553  3.50712  3.07721  3.93329  1.58400  3.69025  3.34675  3.03799  3.04028  3.89784  3.32154  3.78785  3.35649  3.36488  2.27036  2.75929  2.96194  5.32604  4.08985    195 - -
          2.68618  4.42225  2.77519  2.73123  3.46354  2.40513  3.72494  3.29354  2.67741  2.69355  4.24690  2.90347  2.73739  3.18146  2.89801  2.37887  2.77519  2.98518  4.58477  3.61503
          0.02547  4.07870  4.80105  0.61958  0.77255  0.60669  0.78779
    172   2.97803  4.94889  3.52328  2.98247  4.37901  3.57856  3.79816  3.86397  2.14305  3.38847  4.31636  3.33535  4.06326  2.97941  0.99826  2.91214  3.24115  3.54307  5.43719  4.22011    196 - -
          2.68618  4.42225  2.77519  2.73123  3.46354  2.40513  3.72494  3.29354  2.67741  2.69355  4.24690  2.90347  2.73739  3.18146  2.89801  2.37887  2.77519  2.98518  4.58477  3.61503
          0.02547  4.07870  4.80105  0.61958  0.77255  0.60669  0.78779
    173   2.94189  4.69192  3.65751  3.58553  4.71468  0.47164  4.68861  4.36898  3.79458  3.99568  4.97650  3.82249  4.08935  4.10276  4.00356  3.12048  3.43917  3.85745  5.75066  4.82516    197 - -
          2.68618  4.42225  2.77519  2.73123  3.46354  2.40513  3.72494  3.29354  2.67741  2.69355  4.24690  2.90347  2.73739  3.18146  2.89801  2.37887  2.77519  2.98518  4.58477  3.61503
          0.02547  4.07870  4.80105  0.61958  0.77255  0.60669  0.78779
    174   3.37747  4.75653  4.56487  4.20772  0.96674  4.26433  3.95795  2.60543  4.06026  2.06278  3.43984  4.20353  4.63814  4.17359  4.16221  3.68955  3.65199  2.72614  4.16572  2.51691    198 - -
          2.68618  4.42225  2.77519  2.73123  3.46354  2.40513  3.72494  3.29354  2.67741  2.69355  4.24690  2.90347  2.73739  3.18146  2.89801  2.37887  2.77519  2.98518  4.58477  3.61503
          0.02547  4.07870  4.80105  0.61958  0.77255  0.60669  0.78779
    175   1.98850  4.32740  3.03791  1.82130  4.01004  3.37942  3.74181  3.15552  2.56074  3.01249  3.87399  3.04188  3.84239  2.91962  2.98936  2.66164  2.85672  2.97985  5.32669  4.01637    199 - -
          2.68618  4.42225  2.77519  2.73123  3.46354  2.40513  3.72494  3.29354  2.67741  2.69355  4.24690  2.90347  2.73739  3.18146  2.89801  2.37887  2.77519  2.98518  4.58477  3.61503
          0.02547  4.07870  4.80105  0.61958  0.77255  0.60669  0.78779
    176   2.54042  4.44790  3.33086  3.14279  4.28804  3.17229  4.27716  3.66807  3.18847  3.36925  4.34562  3.40628  0.98844  3.56901  3.47284  2.70587  2.78888  3.26168  5.63303  4.41143    200 - -
          2.68618  4.42225  2.77519  2.73123  3.46354  2.40513  3.72494  3.29354  2.67741  2.69355  4.24690  2.90347  2.73739  3.18146  2.89801  2.37887  2.77519  2.98518  4.58477  3.61503
          0.02547  4.07870  4.80105  0.61958  0.77255  0.60669  0.78779
    177   2.46636  4.39446  3.23584  2.89898  4.04367  3.19130  3.98980  3.42834  2.84349  3.13039  4.02413  3.22953  1.39888  3.24515  3.16891  2.61494  2.64651  3.06476  5.36653  4.12957    201 - -
          2.68618  4.42225  2.77519  2.73123  3.46354  2.40513  3.72494  3.29354  2.67741  2.69355  4.24690  2.90347  2.73739  3.18146  2.89801  2.37887  2.77519  2.98518  4.58477  3.61503
          0.02547  4.07870  4.80105  0.61958  0.77255  0.60669  0.78779
    178   3.14519  5.28386  2.59494  0.76391  4.65833  3.41830  4.02956  4.15417  2.93736  3.74023  4.71043  3.07030  4.03427  3.24425  3.36383  3.10958  3.45271  3.81863  5.79082  4.51956    202 - -
          2.68618  4.42225  2.77519  2.73123  3.46354  2.40513  3.72494  3.29354  2.67741  2.69355  4.24690  2.90347  2.73739  3.18146  2.89801  2.37887  2.77519  2.98518  4.58477  3.61503
          0.02547  4.07870  4.80105  0.61958  0.77255  0.60669  0.78779
    179   2.57881  4.41103  3.34939  2.88520  3.68628  3.42930  3.89638  2.94272  2.79922  2.12313  3.65929  2.87393  3.92422  3.17754  3.13992  2.76122  1.79955  2.69708  5.12589  3.85717    203 - -
          2.68618  4.42225  2.77519  2.73123  3.46354  2.40513  3.72494  3.29354  2.67741  2.69355  4.24690  2.90347  2.73739  3.18146  2.89801  2.37887  2.77519  2.98518  4.58477  3.61503
          0.02547  4.07870  4.80105  0.61958  0.77255  0.60669  0.78779
    180   2.64996  4.77633  2.90726  2.08377  4.07059  3.40206  3.66766  3.46996  2.37101  3.09305  3.92035  2.97040  3.83525  2.83808  2.85734  2.68994  1.87252  3.15500  5.29497  4.01140    204 - -
          2.68618  4.42225  2.77519  2.73123  3.46354  2.40513  3.72494  3.29354  2.67741  2.69355  4.24690  2.90347  2.73739  3.18146  2.89801  2.37887  2.77519  2.98518  4.58477  3.61503
          0.05421  4.07870  3.32888  0.61958  0.77255  0.60669  0.78779
    181   1.51567  4.88681  2.06332  2.31351  4.35498  3.25552  3.80883  3.72881  2.73368  3.38472  4.23504  2.89256  3.83427  2.98829  3.22457  2.70859  3.00413  3.35908  5.62946  4.25904    205 - -
          2.68618  4.42225  2.77519  2.73123  3.46354  2.40513  3.72494  3.29354  2.67741  2.69355  4.24690  2.90347  2.73739  3.18146  2.89801  2.37887  2.77519  2.98518  4.58477  3.61503
          0.02621  4.05070  4.77305  0.61958  0.77255  0.63378  0.75626
    182   2.65724  4.95135  2.89758  1.92023  4.27373  3.40516  3.58946  3.71405  2.25148  3.25544  4.04206  2.90863  2.93283  2.72062  2.26524  2.65031  2.88419  3.35143  5.38505  4.07567    206 - -
          2.68618  4.42225  2.77519  2.73123  3.46354  2.40513  3.72494  3.29354  2.67741  2.69355  4.24690  2.90347  2.73739  3.18146  2.89801  2.37887  2.77519  2.98518  4.58477  3.61503
          0.03879  4.05070  3.88072  0.61958  0.77255  0.63378  0.75626
    183   2.73289  4.90257  3.08346  2.56580  4.29455  3.45253  3.65221  3.70339  2.20912  3.24977  4.07975  3.03769  3.63469  2.58777  1.69413  2.26613  2.97251  3.35746  5.41188  4.13202    207 - -
          2.68589  4.42227  2.77522  2.73125  3.46356  2.40515  3.72497  3.29356  2.67743  2.69357  4.24692  2.90349  2.73742  3.18149  2.89803  2.37889  2.77522  2.98521  4.58479  3.61495
          0.19604  1.77511  4.76079  0.29066  1.37743  0.64518  0.74353
    184   2.60019  4.42651  3.36429  2.79654  3.61562  3.50711  3.76965  2.94494  2.61572  2.59585  2.47990  3.21871  3.91186  3.03385  2.46010  2.69721  2.33273  2.70892  5.01879  3.77369    209 - -
          2.68618  4.42225  2.77519  2.73123  3.46354  2.40513  3.72494  3.29354  2.67741  2.69355  4.24690  2.90347  2.73739  3.18146  2.89801  2.37887  2.77519  2.98518  4.58477  3.61503
          0.02653  4.03845  4.76079  0.61958  0.77255  0.64518  0.74353
    185   2.81446  4.40032  3.85487  3.29453  3.29369  3.85181  4.11217  1.95379  3.13647  1.59639  3.19703  3.65716  4.19763  2.63708  3.41708  3.13580  3.04624  2.30032  4.98107  3.78079    210 - -
          2.68618  4.42225  2.77519  2.73123  3.46354  2.40513  3.72494  3.29354  2.67741  2.69355  4.24690  2.90347  2.73739  3.18146  2.89801  2.37887  2.77519  2.98518  4.58477  3.61503
          0.02653  4.03845  4.76079  0.61958  0.77255  0.64518  0.74353
    186   2.46301  4.50430  3.04497  2.64548  4.08241  2.45428  3.83578  3.51532  2.70536  3.15213  3.98416  3.06948  2.27571  3.03579  3.12127  2.04090  2.81071  3.13010  5.39588  3.76227    211 - -
          2.68618  4.42225  2.77519  2.73123  3.46354  2.40513  3.72494  3.29354  2.67741  2.69355  4.24690  2.90347  2.73739  3.18146  2.89801  2.37887  2.77519  2.98518  4.58477  3.61503
          0.02653  4.03845  4.76079  0.61958  0.77255  0.64518  0.74353
    187   2.67224  4.30677  3.61298  3.05442  2.55438  3.64109  3.74071  2.80621  2.94121  2.33788  3.41660  3.39882  4.00832  3.25461  2.58383  2.90779  2.90097  2.60089  4.50517  2.18454    212 - -
          2.68618  4.42225  2.77519  2.73123  3.46354  2.40513  3.72494  3.29354  2.67741  2.69355  4.24690  2.90347  2.73739  3.18146  2.89801  2.37887  2.77519  2.98518  4.58477  3.61503
          0.02653  4.03845  4.76079  0.61958  0.77255  0.64518  0.74353
    188   2.60676  4.80200  2.97300  2.43262  4.09592  3.06037  2.78546  3.52539  2.34739  3.11083  3.91519  2.94302  3.66675  2.75636  2.35446  2.25897  2.84090  3.19055  5.28787  3.98887    213 - -
          2.68618  4.42225  2.77519  2.73123  3.46354  2.40513  3.72494  3.29354  2.67741  2.69355  4.24690  2.90347  2.73739  3.18146  2.89801  2.37887  2.77519  2.98518  4.58477  3.61503
          0.02653  4.03845  4.76079  0.61958  0.77255  0.64518  0.74353
    189   2.63547  4.63276  3.16284  2.58953  3.72707  3.48376  3.64138  3.24738  2.41879  2.88040  3.73154  3.06488  3.86178  2.26349  2.33029  2.71813  2.85893  2.97168  4.26576  2.90495    214 - -
          2.68618  4.42225  2.77519  2.73123  3.46354  2.40513  3.72494  3.29354  2.67741  2.69355  4.24690  2.90347  2.73739  3.18146  2.89801  2.37887  2.77519  2.98518  4.58477  3.61503
          0.02653  4.03845  4.76079  0.61958  0.77255  0.64518  0.74353
    190   2.67217  5.01830  1.93801  2.28657  4.29944  3.34155  2.59575  3.79133  2.41780  3.33240  4.11739  2.83252  3.63888  2.62963  2.89813  2.64613  2.91254  3.41587  5.44785  4.09493    215 - -
          2.68618  4.42225  2.77519  2.73123  3.46354  2.40513  3.72494  3.29354  2.67741  2.69355  4.24690  2.90347  2.73739  3.18146  2.89801  2.37887  2.77519  2.98518  4.58477  3.61503
          0.02653  4.03845  4.76079  0.61958  0.77255  0.64518  0.74353
    191   2.73467  4.90797  3.05749  2.53886  4.15901  3.46901  2.30794  3.64489  2.24024  3.19905  4.03335  3.02358  2.82750  2.79433  2.10930  2.75798  2.96312  3.31452  5.33837  4.02146    216 - -
          2.68618  4.42225  2.77519  2.73123  3.46354  2.40513  3.72494  3.29354  2.67741  2.69355  4.24690  2.90347  2.73739  3.18146  2.89801  2.37887  2.77519  2.98518  4.58477  3.61503
          0.03949  4.03845  3.85874  0.61958  0.77255  0.64518  0.74353
    192   2.78318  4.92463  3.12854  2.61070  4.30236  3.48218  3.65810  3.71513  2.16998  3.25099  4.09925  3.07086  2.50743  2.64386  1.67538  2.81113  3.01667  3.38145  5.40401  4.13911    217 - -
          2.68618  4.42225  2.77519  2.73123  3.46354  2.40513  3.72494  3.29354  2.67741  2.69355  4.24690  2.90347  2.73739  3.18146  2.89801  2.37887  2.77519  2.98518  4.58477  3.61503
          0.02687  4.02583  4.74818  0.61958  0.77255  0.65663  0.73104
    193   2.61812  4.66750  3.06282  2.63081  4.12517  3.34965  3.75863  3.47510  2.00338  3.12477  3.98434  3.07686  3.58849  2.94163  2.78720  2.70015  1.73573  3.14385  5.37491  4.09866    218 - -
          2.68618  4.42225  2.77519  2.73123  3.46354  2.40513  3.72494  3.29354  2.67741  2.69355  4.24690  2.90347  2.73739  3.18146  2.89801  2.37887  2.77519  2.98518  4.58477  3.61503
          0.02687  4.02583  4.74818  0.61958  0.77255  0.65663  0.73104
    194   2.87333  4.55671  3.59014  3.12857  3.05839  3.72632  2.62346  2.88248  2.87021  1.40632  3.50558  3.48429  4.13575  3.32531  3.13424  3.07768  3.11770  2.76176  4.66046  3.19079    219 - -
          2.68618  4.42225  2.77519  2.73123  3.46354  2.40513  3.72494  3.29354  2.67741  2.69355  4.24690  2.90347  2.73739  3.18146  2.89801  2.37887  2.77519  2.98518  4.58477  3.61503
          0.02687  4.02583  4.74818  0.61958  0.77255  0.65663  0.73104
    195   2.70175  4.55717  3.31080  2.79440  3.72552  3.53676  3.76310  3.05672  2.08574  2.73319  1.98861  3.08374  3.95281  3.00641  2.76248  2.84724  2.94006  2.82674  5.09863  3.84249    220 - -
          2.68618  4.42225  2.77519  2.73123  3.46354  2.40513  3.72494  3.29354  2.67741  2.69355  4.24690  2.90347  2.73739  3.18146  2.89801  2.37887  2.77519  2.98518  4.58477  3.61503
          0.02687  4.02583  4.74818  0.61958  0.77255  0.65663  0.73104
    196   2.60624  4.56937  3.29687  2.82051  4.06429  3.34982  3.83345  3.39836  2.47657  3.06771  3.96736  3.20334  3.88326  3.03984  2.16652  2.72675  1.58003  3.08035  5.34248  4.09327    221 - -
          2.68618  4.42225  2.77519  2.73123  3.46354  2.40513  3.72494  3.29354  2.67741  2.69355  4.24690  2.90347  2.73739  3.18146  2.89801  2.37887  2.77519  2.98518  4.58477  3.61503
          0.02687  4.02583  4.74818  0.61958  0.77255  0.65663  0.73104
    197   3.51198  4.79120  4.58717  4.22182  1.10282  4.34005  3.53621  3.15109  4.06526  2.38396  3.76142  4.05557  4.64599  4.07704  4.12595  3.69095  3.73379  3.08906  3.69656  1.56888    222 - -
          2.68618  4.42225  2.77519  2.73123  3.46354  2.40513  3.72494  3.29354  2.67741  2.69355  4.24690  2.90347  2.73739  3.18146  2.89801  2.37887  2.77519  2.98518  4.58477  3.61503
          0.02687  4.02583  4.74818  0.61958  0.77255  0.65663  0.73104
    198   1.85141  4.50068  3.05511  2.64289  4.11227  3.20337  3.82869  3.52413  2.68015  3.15938  3.98842  3.06494  2.92156  2.75278  3.09194  1.95751  2.80136  3.13372  5.41174  4.12030    223 - -
          2.68618  4.42225  2.77519  2.73123  3.46354  2.40513  3.72494  3.29354  2.67741  2.69355  4.24690  2.90347  2.73739  3.18146  2.89801  2.37887  2.77519  2.98518  4.58477  3.61503
          0.04444  4.02583  3.66462  0.61958  0.77255  0.65663  0.73104
    199   3.43611  4.75907  4.50171  4.12512  1.01912  4.29134  3.62038  2.98347  3.97073  2.24848  3.61586  4.04606  4.60918  4.03839  4.06363  3.65207  3.66765  2.95649  3.80269  1.96160    224 - -
          2.68618  4.42225  2.77519  2.73123  3.46354  2.40513  3.72494  3.29354  2.67741  2.69355  4.24690  2.90347  2.73739  3.18146  2.89801  2.37887  2.77519  2.98518  4.58477  3.61503
          0.02734  4.00874  4.73109  0.61958  0.77255  0.67173  0.71504
    200   3.03341  5.40252  0.93351  2.16186  4.74077  3.24979  3.89906  4.27447  2.97594  3.85086  4.77525  2.79666  3.90619  3.10044  3.55419  2.94314  3.35468  3.88100  5.93767  4.50825    225 - -
          2.68618  4.42225  2.77519  2.73123  3.46354  2.40513  3.72494  3.29354  2.67741  2.69355  4.24690  2.90347  2.73739  3.18146  2.89801  2.37887  2.77519  2.98518  4.58477  3.61503
          0.02734  4.00874  4.73109  0.61958  0.77255  0.67173  0.71504
    201   1.32468  4.16745  3.56892  3.23974  4.12924  3.02657  4.24062  3.26033  3.21824  3.14047  4.05665  3.38129  3.75303  3.53399  3.50786  2.47448  1.84073  2.86732  5.54588  4.33882    226 - -
          2.68618  4.42225  2.77519  2.73123  3.46354  2.40513  3.72494  3.29354  2.67741  2.69355  4.24690  2.90347  2.73739  3.18146  2.89801  2.37887  2.77519  2.98518  4.58477  3.61503
          0.03954  4.00874  3.88203  0.61958  0.77255  0.67173  0.71504
    202   2.99935  4.59629  3.83790  3.48842  3.06524  2.79674  3.99905  3.38001  3.28515  2.96104  4.00407  3.72837  4.15125  3.69129  3.49157  3.20343  3.32404  3.15526  1.02071  3.08420    227 - -
          2.68618  4.42225  2.77519  2.73123  3.46354  2.40513  3.72494  3.29354  2.67741  2.69355  4.24690  2.90347  2.73739  3.18146  2.89801  2.37887  2.77519  2.98518  4.58477  3.61503
          0.02767  3.99688  4.71922  0.61958  0.77255  0.68192  0.70450
    203   1.71000  4.45155  3.11985  2.70427  3.92415  3.26323  3.67159  3.29919  2.67757  2.97442  3.84018  3.11472  3.80806  2.84113  3.04972  2.61712  2.16495  2.97211  5.27178  4.00036    228 - -
          2.68618  4.42225  2.77519  2.73123  3.46354  2.40513  3.72494  3.29354  2.67741  2.69355  4.24690  2.90347  2.73739  3.18146  2.89801  2.37887  2.77519  2.98518  4.58477  3.61503
          0.02767  3.99688  4.71922  0.61958  0.77255  0.68192  0.70450
    204   3.00534  4.44168  4.38753  3.82981  3.07095  4.13133  4.39553  2.24193  3.65293  1.15328  3.02071  4.08673  4.43524  3.89503  3.84036  3.45637  3.24236  1.85895  4.48306  3.68782    229 - -
          2.68618  4.42225  2.77519  2.73123  3.46354  2.40513  3.72494  3.29354  2.67741  2.69355  4.24690  2.90347  2.73739  3.18146  2.89801  2.37887  2.77519  2.98518  4.58477  3.61503
          0.03775  3.99688  3.98058  0.61958  0.77255  0.68192  0.70450
    205   2.32360  4.27241  3.16512  3.03262  4.38172  1.09880  4.23893  3.88118  3.23557  3.57022  4.42560  3.25963  3.72910  3.52745  3.54106  2.24553  2.82173  3.31340  5.69757  4.46056    230 - -
          2.68618  4.42225  2.77519  2.73123  3.46354  2.40513  3.72494  3.29354  2.67741  2.69355  4.24690  2.90347  2.73739  3.18146  2.89801  2.37887  2.77519  2.98518  4.58477  3.61503
          0.03846  3.98708  3.95415  0.61958  0.77255  0.69017  0.69613
    206   3.15404  4.59058  4.49533  4.02030  3.14909  4.24069  4.67059  2.15253  3.81070  0.94297  3.03156  4.28162  4.57993  4.09022  3.99234  3.64153  3.42585  2.02323  5.15106  3.94472    231 - -
          2.68618  4.42225  2.77519  2.73123  3.46354  2.40513  3.72494  3.29354  2.67741  2.69355  4.24690  2.90347  2.73739  3.18146  2.89801  2.37887  2.77519  2.98518  4.58477  3.61503
          0.02824  3.97686  4.69921  0.61958  0.77255  0.69862  0.68770
    207   1.66368  4.19923  3.50681  3.05988  3.80603  3.07699  4.03284  2.99312  3.02403  2.83838  3.74391  3.32149  2.99809  3.33467  3.35132  2.56246  2.74479  2.03791  5.23908  4.01393    232 - -
          2.68618  4.42225  2.77519  2.73123  3.46354  2.40513  3.72494  3.29354  2.67741  2.69355  4.24690  2.90347  2.73739  3.18146  2.89801  2.37887  2.77519  2.98518  4.58477  3.61503
          0.07088  3.97686  3.00204  0.61958  0.77255  0.69862  0.68770
    208   3.08014  4.48149  4.42482  4.04305  3.41682  4.13420  4.75956  1.00324  3.87240  1.99009  3.34249  4.27957  4.55944  4.21425  4.06177  3.63565  3.37822  1.84884  5.32061  4.06428    233 - -
          2.68618  4.42225  2.77519  2.73123  3.46354  2.40513  3.72494  3.29354  2.67741  2.69355  4.24690  2.90347  2.73739  3.18146  2.89801  2.37887  2.77519  2.98518  4.58477  3.61503
          0.02945  3.93543  4.65778  0.61958  0.77255  0.73133  0.65637
    209   3.16364  4.79252  3.65424  3.26547  2.24559  3.88448  2.32034  3.40433  3.09997  2.85337  3.94773  3.51696  4.27646  3.44546  3.35882  3.23901  3.39701  3.21846  3.88331  1.33955    234 - -
          2.68618  4.42225  2.77519  2.73123  3.46354  2.40513  3.72494  3.29354  2.67741  2.69355  4.24690  2.90347  2.73739  3.18146  2.89801  2.37887  2.77519  2.98518  4.58477  3.61503
          0.02945  3.93543  4.65778  0.61958  0.77255  0.73133  0.65637
    210   2.82859  3.37678  4.06837  3.59897  2.79620  3.64175  3.90424  2.87890  3.35851  2.48798  3.58235  3.74558  4.13604  3.68590  3.54191  3.10163  3.13412  2.71158  1.39533  2.87041    235 - -
          2.68618  4.42225  2.77519  2.73123  3.46354  2.40513  3.72494  3.29354  2.67741  2.69355  4.24690  2.90347  2.73739  3.18146  2.89801  2.37887  2.77519  2.98518  4.58477  3.61503
          0.02945  3.93543  4.65778  0.61958  0.77255  0.73133  0.65637
    211   2.85225  4.36795  4.02635  3.63455  3.43048  3.85134  4.40652  1.16817  3.46560  2.23275  3.45214  3.65776  4.32309  3.84976  3.69381  3.27583  3.15651  1.92476  5.16535  3.85088    236 - -
          2.68618  4.42225  2.77519  2.73123  3.46354  2.40513  3.72494  3.29354  2.67741  2.69355  4.24690  2.90347  2.73739  3.18146  2.89801  2.37887  2.77519  2.98518  4.58477  3.61503
          0.02945  3.93543  4.65778  0.61958  0.77255  0.73133  0.65637
    212   3.16375  4.63702  4.14012  3.70753  2.43689  3.93602  3.74797  2.95376  3.37681  2.15082  3.60107  3.83852  4.34830  3.73935  3.54551  3.38964  3.42435  2.88280  1.37583  2.46388    237 - -
          2.68618  4.42225  2.77519  2.73123  3.46354  2.40513  3.72494  3.29354  2.67741  2.69355  4.24690  2.90347  2.73739  3.18146  2.89801  2.37887  2.77519  2.98518  4.58477  3.61503
          0.02945  3.93543  4.65778  0.61958  0.77255  0.73133  0.65637
    213   2.46515  0.97494  4.06041  3.78752  3.96486  2.91534  4.47839  3.17345  3.62794  3.08852  4.09874  3.74190  3.86737  3.96001  3.77083  2.71713  2.94663  2.84610  5.34922  4.22163    238 - -
          2.68618  4.42225  2.77519  2.73123  3.46354  2.40513  3.72494  3.29354  2.67741  2.69355  4.24690  2.90347  2.73739  3.18146  2.89801  2.37887  2.77519  2.98518  4.58477  3.61503
          0.02945  3.93543  4.65778  0.61958  0.77255  0.73133  0.65637
    214   1.63189  4.68592  2.71268  1.97549  4.17858  3.23452  3.80970  3.46364  2.66724  3.18762  4.07805  2.96257  3.81205  3.00728  3.08017  2.67663  2.93670  3.13138  5.48318  4.16532    239 - -
          2.68618  4.42225  2.77519  2.73123  3.46354  2.40513  3.72494  3.29354  2.67741  2.69355  4.24690  2.90347  2.73739  3.18146  2.89801  2.37887  2.77519  2.98518  4.58477  3.61503
          0.02945  3.93543  4.65778  0.61958  0.77255  0.73133  0.65637
    215   2.89300  5.32249  1.18498  2.12988  4.51609  3.19578  3.54192  4.17721  2.78947  3.70897  4.58563  2.62044  3.82670  2.95452  3.35184  2.80734  3.19867  3.77009  5.78509  4.28264    240 - -
          2.68618  4.42225  2.77519  2.73123  3.46354  2.40513  3.72494  3.29354  2.67741  2.69355  4.24690  2.90347  2.73739  3.18146  2.89801  2.37887  2.77519  2.98518  4.58477  3.61503
          0.02945  3.93543  4.65778  0.61958  0.77255  0.73133  0.65637
    216   3.22599  4.66962  4.29050  3.93068  3.16001  4.06200  4.56666  2.36755  3.69781  0.80143  3.16338  4.20005  4.48655  4.05108  3.86356  3.64025  3.51740  2.42122  5.06210  3.79995    241 - -
          2.68618  4.42225  2.77519  2.73123  3.46354  2.40513  3.72494  3.29354  2.67741  2.69355  4.24690  2.90347  2.73739  3.18146  2.89801  2.37887  2.77519  2.98518  4.58477  3.61503
          0.02945  3.93543  4.65778  0.61958  0.77255  0.73133  0.65637
    217   2.37980  4.32790  3.11562  2.91040  4.16775  3.03435  4.07917  3.63764  2.99063  3.32653  4.22556  3.20223  1.36307  3.35158  3.30518  2.29424  2.83356  3.18451  5.51077  4.23633    242 - -
          2.68618  4.42225  2.77519  2.73123  3.46354  2.40513  3.72494  3.29354  2.67741  2.69355  4.24690  2.90347  2.73739  3.18146  2.89801  2.37887  2.77519  2.98518  4.58477  3.61503
          0.02945  3.93543  4.65778  0.61958  0.77255  0.73133  0.65637
    218   2.73047  5.10710  2.00685  2.20913  4.35195  3.26507  3.51208  3.66307  2.54199  3.42533  4.24744  1.86432  3.79322  2.81917  3.04761  2.68914  2.99556  3.49600  5.58052  4.15110    243 - -
          2.68618  4.42225  2.77519  2.73123  3.46354  2.40513  3.72494  3.29354  2.67741  2.69355  4.24690  2.90347  2.73739  3.18146  2.89801  2.37887  2.77519  2.98518  4.58477  3.61503
          0.04175  3.93543  3.84675  0.61958  0.77255  0.73133  0.65637
    219   2.44018  4.28537  3.47336  3.22765  4.01390  3.12299  4.24108  3.14724  3.17163  3.00893  4.05612  3.42890  3.83073  3.56388  3.42791  2.64201  1.08829  2.83677  5.44722  4.23051    244 - -
          2.68618  4.42225  2.77519  2.73123  3.46354  2.40513  3.72494  3.29354  2.67741  2.69355  4.24690  2.90347  2.73739  3.18146  2.89801  2.37887  2.77519  2.98518  4.58477  3.61503
          0.02981  3.92350  4.64584  0.61958  0.77255  0.74031  0.64811
    220   2.68472  5.22259  2.12230  1.78557  4.52694  3.27250  3.63437  3.99632  1.98215  3.50675  4.31134  2.74162  3.78916  2.77287  2.95236  2.69140  3.00802  3.59464  5.66748  4.24492    245 - -
          2.68618  4.42225  2.77519  2.73123  3.46354  2.40513  3.72494  3.29354  2.67741  2.69355  4.24690  2.90347  2.73739  3.18146  2.89801  2.37887  2.77519  2.98518  4.58477  3.61503
          0.02981  3.92350  4.64584  0.61958  0.77255  0.74031  0.64811
    221   2.68735  4.96637  1.71616  2.26324  4.16880  3.26547  3.67465  3.72248  2.57741  3.30943  4.14848  2.80671  3.79253  2.85032  3.07541  2.28099  2.96116  3.36481  5.46064  3.50573    246 - -
          2.68618  4.42225  2.77519  2.73123  3.46354  2.40513  3.72494  3.29354  2.67741  2.69355  4.24690  2.90347  2.73739  3.18146  2.89801  2.37887  2.77519  2.98518  4.58477  3.61503
          0.02981  3.92350  4.64584  0.61958  0.77255  0.74031  0.64811
    222   1.03711  4.17858  3.42491  3.19212  4.13400  2.98912  4.23974  3.34146  3.21888  3.16876  4.12361  3.34938  3.45586  3.54831  3.49066  2.48228  2.76996  2.93890  5.53567  4.32978    247 - -
          2.68618  4.42225  2.77519  2.73123  3.46354  2.40513  3.72494  3.29354  2.67741  2.69355  4.24690  2.90347  2.73739  3.18146  2.89801  2.37887  2.77519  2.98518  4.58477  3.61503
          0.04207  3.92350  3.84334  0.61958  0.77255  0.74031  0.64811
    223   2.35271  4.70590  2.68899  2.13763  4.18429  3.22648  3.75512  3.55518  2.59582  3.20457  4.06551  2.92193  2.05039  2.94207  3.01515  2.64569  2.90742  3.20230  5.46214  4.13833    248 - -
          2.68618  4.42225  2.77519  2.73123  3.46354  2.40513  3.72494  3.29354  2.67741  2.69355  4.24690  2.90347  2.73739  3.18146  2.89801  2.37887  2.77519  2.98518  4.58477  3.61503
          0.03018  3.91161  4.63395  0.61958  0.77255  0.74908  0.64018
    224   3.19900  4.64958  4.25235  3.89221  3.15042  4.03192  4.53565  2.35642  3.65958  0.82849  3.16085  4.16390  4.46043  4.01855  3.82931  3.60709  3.49141  2.40395  5.04408  3.77649    249 - -
          2.68618  4.42225  2.77519  2.73123  3.46354  2.40513  3.72494  3.29354  2.67741  2.69355  4.24690  2.90347  2.73739  3.18146  2.89801  2.37887  2.77519  2.98518  4.58477  3.61503
          0.03018  3.91161  4.63395  0.61958  0.77255  0.74908  0.64018
    225   2.71352  4.48530  3.39532  3.29959  4.44159  0.67120  4.41766  4.05054  3.48620  3.69982  4.67573  3.55956  3.87770  3.80723  3.71813  2.88652  3.19779  3.57130  5.52660  4.54474    250 - -
          2.68618  4.42225  2.77519  2.73123  3.46354  2.40513  3.72494  3.29354  2.67741  2.69355  4.24690  2.90347  2.73739  3.18146  2.89801  2.37887  2.77519  2.98518  4.58477  3.61503
          0.06753  3.91161  3.09461  0.61958  0.77255  0.74908  0.64018
    226   2.66833  4.44358  3.34271  3.24243  4.38488  0.72463  4.36262  3.98513  3.42411  3.63891  4.61460  3.50699  3.83482  3.74802  3.65993  2.84031  3.14979  3.51287  5.47936  4.48685    251 - -
          2.68618  4.42225  2.77519  2.73123  3.46354  2.40513  3.72494  3.29354  2.67741  2.69355  4.24690  2.90347  2.73739  3.18146  2.89801  2.37887  2.77519  2.98518  4.58477  3.61503
          0.03131  3.87538  4.59773  0.61958  0.77255  0.77471  0.61774
    227   2.39920  4.24196  3.38957  2.92720  3.71331  3.23487  3.92437  2.45710  2.86424  2.72971  3.65972  3.25147  3.80435  3.20951  3.20213  1.91208  2.29663  2.60291  5.15450  3.90638    252 - -
          2.68618  4.42225  2.77519  2.73123  3.46354  2.40513  3.72494  3.29354  2.67741  2.69355  4.24690  2.90347  2.73739  3.18146  2.89801  2.37887  2.77519  2.98518  4.58477  3.61503
          0.03131  3.87538  4.59773  0.61958  0.77255  0.77471  0.61774
    228   2.87488  5.38040  1.73721  1.42827  4.66856  3.18182  3.71197  4.16537  2.70476  3.69445  4.55235  2.65807  3.79310  2.88053  3.27461  2.77354  3.16108  3.75922  5.85279  4.37739    253 - -
          2.68618  4.42225  2.77519  2.73123  3.46354  2.40513  3.72494  3.29354  2.67741  2.69355  4.24690  2.90347  2.73739  3.18146  2.89801  2.37887  2.77519  2.98518  4.58477  3.61503
          0.03131  3.87538  4.59773  0.61958  0.77255  0.77471  0.61774
    229   3.34020  4.71390  4.09547  3.80221  2.66896  3.73329  3.90318  3.36383  3.52432  2.75826  3.99751  3.95066  4.25124  3.91178  3.65219  3.54388  3.64073  3.25425  0.87944  2.67089    254 - -
          2.68618  4.42225  2.77519  2.73123  3.46354  2.40513  3.72494  3.29354  2.67741  2.69355  4.24690  2.90347  2.73739  3.18146  2.89801  2.37887  2.77519  2.98518  4.58477  3.61503
          0.03131  3.87538  4.59773  0.61958  0.77255  0.77471  0.61774
    230   3.03335  4.45115  4.33999  3.95582  3.37605  4.06981  4.68333  1.07430  3.78402  1.96139  3.31085  4.20074  4.50066  4.13195  3.98024  3.56531  3.33243  1.84578  5.26755  4.00616    255 - -
          2.68618  4.42225  2.77519  2.73123  3.46354  2.40513  3.72494  3.29354  2.67741  2.69355  4.24690  2.90347  2.73739  3.18146  2.89801  2.37887  2.77519  2.98518  4.58477  3.61503
          0.03131  3.87538  4.59773  0.61958  0.77255  0.77471  0.61774
    231   3.35441  4.68981  4.35179  3.97909  1.22096  4.17454  3.48022  3.03758  3.84327  2.40645  3.66103  3.90871  4.50460  3.91500  3.95065  3.53452  3.58568  2.96982  3.66862  1.64027    256 - -
          2.68618  4.42225  2.77519  2.73123  3.46354  2.40513  3.72494  3.29354  2.67741  2.69355  4.24690  2.90347  2.73739  3.18146  2.89801  2.37887  2.77519  2.98518  4.58477  3.61503
          0.03131  3.87538  4.59773  0.61958  0.77255  0.77471  0.61774
    232   2.90281  5.00329  3.28498  2.68775  4.41678  3.55055  3.58062  3.78026  1.69282  3.27482  4.14165  3.10833  3.72290  2.72500  1.52028  2.91747  3.09562  3.46430  5.36860  4.16994    257 - -
          2.68618  4.42225  2.77519  2.73123  3.46354  2.40513  3.72494  3.29354  2.67741  2.69355  4.24690  2.90347  2.73739  3.18146  2.89801  2.37887  2.77519  2.98518  4.58477  3.61503
          0.03131  3.87538  4.59773  0.61958  0.77255  0.77471  0.61774
    233   2.70089  4.71314  3.22574  2.74306  4.17373  3.36870  3.69543  3.62468  2.16896  3.20130  4.09029  3.13157  3.87495  2.87909  1.46545  2.45917  2.99026  3.28517  5.32455  4.07066    258 - -
          2.68618  4.42225  2.77519  2.73123  3.46354  2.40513  3.72494  3.29354  2.67741  2.69355  4.24690  2.90347  2.73739  3.18146  2.89801  2.37887  2.77519  2.98518  4.58477  3.61503
          0.03131  3.87538  4.59773  0.61958  0.77255  0.77471  0.61774
    234   2.53018  1.52445  4.06093  3.65103  3.47315  3.35851  4.30463  2.50068  3.42891  2.24462  3.57804  3.72823  3.98951  3.78311  3.61766  2.83440  2.93278  2.31067  5.08708  3.80583    259 - -
          2.68618  4.42225  2.77519  2.73123  3.46354  2.40513  3.72494  3.29354  2.67741  2.69355  4.24690  2.90347  2.73739  3.18146  2.89801  2.37887  2.77519  2.98518  4.58477  3.61503
          0.03131  3.87538  4.59773  0.61958  0.77255  0.77471  0.61774
    235   2.89130  5.07454  3.15718  2.59624  4.47058  3.53537  3.55865  3.84514  1.45506  3.31887  4.16552  2.92824  3.92273  2.48840  1.98317  2.88244  3.07751  3.51411  5.40289  4.18061    260 - -
          2.68618  4.42225  2.77519  2.73123  3.46354  2.40513  3.72494  3.29354  2.67741  2.69355  4.24690  2.90347  2.73739  3.18146  2.89801  2.37887  2.77519  2.98518  4.58477  3.61503
          0.03131  3.87538  4.59773  0.61958  0.77255  0.77471  0.61774
    236   2.74069  4.86752  2.56671  2.40906  3.94137  3.23967  3.43385  3.80128  2.58781  3.36796  4.26969  1.46360  3.83138  2.98228  2.96535  2.75898  3.06029  3.43649  5.29568  3.83793    261 - -
          2.68618  4.42225  2.77519  2.73123  3.46354  2.40513  3.72494  3.29354  2.67741  2.69355  4.24690  2.90347  2.73739  3.18146  2.89801  2.37887  2.77519  2.98518  4.58477  3.61503
          0.03131  3.87538  4.59773  0.61958  0.77255  0.77471  0.61774
    237   3.03335  4.45115  4.33999  3.95582  3.37605  4.06981  4.68333  1.07430  3.78402  1.96139  3.31085  4.20074  4.50066  4.13195  3.98024  3.56531  3.33243  1.84578  5.26755  4.00616    262 - -
          2.68618  4.42225  2.77519  2.73123  3.46354  2.40513  3.72494  3.29354  2.67741  2.69355  4.24690  2.90347  2.73739  3.18146  2.89801  2.37887  2.77519  2.98518  4.58477  3.61503
          0.03131  3.87538  4.59773  0.61958  0.77255  0.77471  0.61774
    238   2.70200  4.82506  2.59809  1.97137  4.25459  3.23913  3.76883  3.67269  2.60413  3.29270  4.17981  2.90947  1.84631  2.96291  3.01202  2.73155  3.01043  3.32659  5.49197  4.17935    263 - -
          2.68620  4.42228  2.77522  2.73126  3.46356  2.40515  3.72497  3.29356  2.67743  2.69338  4.24692  2.90349  2.73742  3.18149  2.89803  2.37879  2.77522  2.98513  4.58479  3.61506
          0.13954  2.11885  4.59773  0.65425  0.73362  0.77471  0.61774
    239   2.69969  4.99204  2.56190  2.08074  4.32375  3.05141  3.63054  3.76112  2.39038  3.31499  4.14056  2.81715  3.56556  1.94320  2.81254  2.61668  2.95502  3.39863  5.50255  4.14345    266 - -
          2.68618  4.42225  2.77519  2.73123  3.46354  2.40513  3.72494  3.29354  2.67741  2.69355  4.24690  2.90347  2.73739  3.18146  2.89801  2.37887  2.77519  2.98518  4.58477  3.61503
          0.03131  3.87538  4.59773  0.61958  0.77255  0.77471  0.61774
    240   2.33992  4.34937  3.16713  2.96987  4.10283  3.07076  4.11068  3.48744  3.02554  3.18633  4.17556  3.26335  1.26422  3.40348  3.31919  2.61198  2.89898  3.10977  5.44560  4.22315    267 - -
          2.68618  4.42225  2.77519  2.73123  3.46354  2.40513  3.72494  3.29354  2.67741  2.69355  4.24690  2.90347  2.73739  3.18146  2.89801  2.37887  2.77519  2.98518  4.58477  3.61503
          0.03131  3.87538  4.59773  0.61958  0.77255  0.77471  0.61774
    241   2.70731  4.30054  3.56821  3.36380  3.29426  3.68752  4.23076  2.14418  3.31832  2.30771  3.45085  3.67158  4.16600  3.63184  3.60796  3.06358  3.01072  1.28528  5.10248  3.79416    268 - -
          2.68602  4.42339  2.77561  2.73032  3.46246  2.40575  3.72553  3.29468  2.67808  2.69088  4.24630  2.90433  2.73701  3.18085  2.89699  2.37980  2.77554  2.98620  4.58591  3.61437
          0.49267  0.94416        *  2.90164  0.05650  0.00000        *
//
HMMER3/b [3.0 | March 2010]
NAME  ROP18
LENG  280
ALPH  amino
RF    no
CS    no
MAP   yes
DATE  Tue Jan 22 10:17:25 2013
NSEQ  12
EFFN  0.682617
CKSUM 2355564076
STATS LOCAL MSV      -11.0491  0.70186
STATS LOCAL VITERBI  -11.6861  0.70186
STATS LOCAL FORWARD   -5.4252  0.70186
HMM          A        C        D        E        F        G        H        I        K        L        M        N        P        Q        R        S        T        V        W        Y   
            m->m     m->i     m->d     i->m     i->i     d->m     d->d
  COMPO   2.49462  4.14761  2.91864  2.75284  3.18639  2.81691  3.89790  2.83758  2.81357  2.38558  3.61162  3.13817  3.19761  3.18606  2.98629  2.69360  2.81609  2.56924  4.36090  3.44039
          2.68618  4.42225  2.77519  2.73123  3.46354  2.40513  3.72494  3.29354  2.67741  2.69355  4.24690  2.90347  2.73739  3.18146  2.89801  2.37887  2.77519  2.98518  4.58477  3.61503
          0.10571  3.99999  2.50104  0.61958  0.77255  0.00000        *
      1   3.21310  4.66002  4.27232  3.91233  3.15539  4.04767  4.55186  2.36217  3.67957  0.81420  3.16208  4.18280  4.47410  4.03556  3.84723  3.62442  3.50497  2.41292  5.05349  3.78875      1 - -
          2.68618  4.42225  2.77519  2.73123  3.46354  2.40513  3.72494  3.29354  2.67741  2.69355  4.24690  2.90347  2.73739  3.18146  2.89801  2.37887  2.77519  2.98518  4.58477  3.61503
          0.02980  3.92408  4.64642  0.61958  0.77255  0.55886  0.84831
      2   2.84876  4.37700  4.19672  3.86136  3.58779  3.77725  4.65416  2.04793  3.72993  2.26582  3.54504  4.04293  4.33482  4.08598  3.93747  3.28395  3.20902  0.96230  5.38097  4.11582      2 - -
          2.68618  4.42225  2.77519  2.73123  3.46354  2.40513  3.72494  3.29354  2.67741  2.69355  4.24690  2.90347  2.73739  3.18146  2.89801  2.37887  2.77519  2.98518  4.58477  3.61503
          0.02980  3.92408  4.64642  0.61958  0.77255  0.55886  0.84831
      3   3.06361  4.89936  3.55952  3.05971  4.26701  3.54186  3.86164  3.81219  2.25819  3.31874  4.31747  3.41557  4.04184  3.07931  0.90242  3.14523  3.32599  3.53388  5.32907  4.18304      3 - -
          2.68618  4.42225  2.77519  2.73123  3.46354  2.40513  3.72494  3.29354  2.67741  2.69355  4.24690  2.90347  2.73739  3.18146  2.89801  2.37887  2.77519  2.98518  4.58477  3.61503
          0.02980  3.92408  4.64642  0.61958  0.77255  0.55886  0.84831
      4   2.72945  4.49992  3.41380  3.31969  4.46132  0.65374  4.43693  4.07337  3.50799  3.72106  4.69713  3.57805  3.89271  3.82805  3.73849  2.90282  3.21470  3.59172  5.54296  4.56491      4 - -
          2.68618  4.42225  2.77519  2.73123  3.46354  2.40513  3.72494  3.29354  2.67741  2.69355  4.24690  2.90347  2.73739  3.18146  2.89801  2.37887  2.77519  2.98518  4.58477  3.61503
          0.02980  3.92408  4.64642  0.61958  0.77255  0.55886  0.84831
      5   1.50668  4.50453  3.05771  2.71362  4.07262  3.23358  3.84755  3.34586  2.18970  3.08161  3.98240  3.11275  3.81498  3.06226  2.91225  2.64962  2.87817  3.01553  5.37991  4.11523      5 - -
          2.68618  4.42225  2.77519  2.73123  3.46354  2.40513  3.72494  3.29354  2.67741  2.69355  4.24690  2.90347  2.73739  3.18146  2.89801  2.37887  2.77519  2.98518  4.58477  3.61503
          0.02980  3.92408  4.64642  0.61958  0.77255  0.55886  0.84831
      6   2.82018  4.56908  3.43290  3.27928  4.27025  3.25367  4.35260  3.82879  3.34097  3.45009  4.50207  3.58085  0.73705  3.72818  3.58076  2.98925  3.26578  3.46830  5.44279  4.39158      6 - -
          2.68618  4.42225  2.77519  2.73123  3.46354  2.40513  3.72494  3.29354  2.67741  2.69355  4.24690  2.90347  2.73739  3.18146  2.89801  2.37887  2.77519  2.98518  4.58477  3.61503
          0.02980  3.92408  4.64642  0.61958  0.77255  0.55886  0.84831
      7   3.21310  4.66002  4.27232  3.91233  3.15539  4.04767  4.55186  2.36217  3.67957  0.81420  3.16208  4.18280  4.47410  4.03556  3.84723  3.62442  3.50497  2.41292  5.05349  3.78875      7 - -
          2.68618  4.42225  2.77519  2.73123  3.46354  2.40513  3.72494  3.29354  2.67741  2.69355  4.24690  2.90347  2.73739  3.18146  2.89801  2.37887  2.77519  2.98518  4.58477  3.61503
          0.02980  3.92408  4.64642  0.61958  0.77255  0.55886  0.84831
      8   2.72945  4.49992  3.41380  3.31969  4.46132  0.65374  4.43693  4.07337  3.50799  3.72106  4.69713  3.57805  3.89271  3.82805  3.73849  2.90282  3.21470  3.59172  5.54296  4.56491      8 - -
          2.68618  4.42225  2.77519  2.73123  3.46354  2.40513  3.72494  3.29354  2.67741  2.69355  4.24690  2.90347  2.73739  3.18146  2.89801  2.37887  2.77519  2.98518  4.58477  3.61503
          0.02980  3.92408  4.64642  0.61958  0.77255  0.55886  0.84831
      9   2.34044  4.26158  3.25130  3.06934  4.12768  2.99050  4.17783  3.65721  3.14658  3.37342  4.29514  3.28595  3.73353  3.49185  3.43111  1.01586  2.82441  3.18103  5.49603  4.21145      9 - -
          2.68618  4.42225  2.77519  2.73123  3.46354  2.40513  3.72494  3.29354  2.67741  2.69355  4.24690  2.90347  2.73739  3.18146  2.89801  2.37887  2.77519  2.98518  4.58477  3.61503
          0.02980  3.92408  4.64642  0.61958  0.77255  0.55886  0.84831
     10   2.72945  4.49992  3.41380  3.31969  4.46132  0.65374  4.43693  4.07337  3.50799  3.72106  4.69713  3.57805  3.89271  3.82805  3.73849  2.90282  3.21470  3.59172  5.54296  4.56491     10 - -
          2.68618  4.42225  2.77519  2.73123  3.46354  2.40513  3.72494  3.29354  2.67741  2.69355  4.24690  2.90347  2.73739  3.18146  2.89801  2.37887  2.77519  2.98518  4.58477  3.61503
          0.02980  3.92408  4.64642  0.61958  0.77255  0.55886  0.84831
     11   2.72945  4.49992  3.41380  3.31969  4.46132  0.65374  4.43693  4.07337  3.50799  3.72106  4.69713  3.57805  3.89271  3.82805  3.73849  2.90282  3.21470  3.59172  5.54296  4.56491     11 - -
          2.68618  4.42225  2.77519  2.73123  3.46354  2.40513  3.72494  3.29354  2.67741  2.69355  4.24690  2.90347  2.73739  3.18146  2.89801  2.37887  2.77519  2.98518  4.58477  3.61503
          0.02980  3.92408  4.64642  0.61958  0.77255  0.55886  0.84831
     12   3.32404  4.71065  4.30944  4.03369  0.93093  4.00185  3.90022  2.84131  3.93940  2.19945  3.56381  4.07734  4.45924  4.09315  4.04639  3.59137  3.62518  2.83581  4.13391  2.49442     12 - -
          2.68618  4.42225  2.77519  2.73123  3.46354  2.40513  3.72494  3.29354  2.67741  2.69355  4.24690  2.90347  2.73739  3.18146  2.89801  2.37887  2.77519  2.98518  4.58477  3.61503
          0.02980  3.92408  4.64642  0.61958  0.77255  0.55886  0.84831
     13   0.94189  4.21785  3.51499  3.30856  4.10375  3.04103  4.32451  3.23699  3.32614  3.11622  4.14233  3.44513  3.78512  3.66256  3.57317  2.56768  2.84860  2.88247  5.52575  4.33172     13 - -
          2.68618  4.42225  2.77519  2.73123  3.46354  2.40513  3.72494  3.29354  2.67741  2.69355  4.24690  2.90347  2.73739  3.18146  2.89801  2.37887  2.77519  2.98518  4.58477  3.61503
          0.02980  3.92408  4.64642  0.61958  0.77255  0.55886  0.84831
     14   2.01762  4.14935  3.39428  3.05842  4.10771  2.97145  4.10598  3.39874  3.05884  3.17175  4.03421  3.25558  3.68403  3.37877  3.37349  2.01324  1.55697  2.95804  5.47978  4.25925     14 - -
          2.68618  4.42225  2.77519  2.73123  3.46354  2.40513  3.72494  3.29354  2.67741  2.69355  4.24690  2.90347  2.73739  3.18146  2.89801  2.37887  2.77519  2.98518  4.58477  3.61503
          0.02980  3.92408  4.64642  0.61958  0.77255  0.55886  0.84831
     15   2.84876  4.37700  4.19672  3.86136  3.58779  3.77725  4.65416  2.04793  3.72993  2.26582  3.54504  4.04293  4.33482  4.08598  3.93747  3.28395  3.20902  0.96230  5.38097  4.11582     15 - -
          2.68618  4.42225  2.77519  2.73123  3.46354  2.40513  3.72494  3.29354  2.67741  2.69355  4.24690  2.90347  2.73739  3.18146  2.89801  2.37887  2.77519  2.98518  4.58477  3.61503
          0.02980  3.92408  4.64642  0.61958  0.77255  0.55886  0.84831
     16   3.44736  4.77342  4.36972  4.01341  1.65698  4.22114  3.45471  3.19082  3.87700  2.56343  3.81007  3.92229  4.55317  3.94294  3.98531  3.58432  3.67799  3.10508  3.63417  1.08353     16 - -
          2.68618  4.42225  2.77519  2.73123  3.46354  2.40513  3.72494  3.29354  2.67741  2.69355  4.24690  2.90347  2.73739  3.18146  2.89801  2.37887  2.77519  2.98518  4.58477  3.61503
          0.02980  3.92408  4.64642  0.61958  0.77255  0.55886  0.84831
     17   2.86385  5.20811  2.37829  1.32554  4.48433  3.28245  3.70678  3.95988  2.50984  3.49318  4.37272  2.79045  3.84483  2.55381  2.93582  2.80749  3.13168  3.60293  5.66238  4.26923     17 - -
          2.68618  4.42225  2.77519  2.73123  3.46354  2.40513  3.72494  3.29354  2.67741  2.69355  4.24690  2.90347  2.73739  3.18146  2.89801  2.37887  2.77519  2.98518  4.58477  3.61503
          0.02980  3.92408  4.64642  0.61958  0.77255  0.55886  0.84831
     18   1.24876  4.16459  3.65945  3.31677  3.89363  3.12032  4.26428  2.79484  3.25659  2.79064  3.84036  3.45863  3.82002  3.58538  3.52822  2.56721  2.78471  2.24322  5.42912  4.19859     18 - -
          2.68618  4.42225  2.77519  2.73123  3.46354  2.40513  3.72494  3.29354  2.67741  2.69355  4.24690  2.90347  2.73739  3.18146  2.89801  2.37887  2.77519  2.98518  4.58477  3.61503
          0.02980  3.92408  4.64642  0.61958  0.77255  0.55886  0.84831
     19   2.58493  4.56338  3.07602  2.69516  4.04697  3.29782  3.79988  3.32281  2.14093  3.04436  3.94865  3.10950  3.84172  3.00698  2.80346  2.69587  1.66780  3.01300  5.34000  4.07606     19 - -
          2.68618  4.42225  2.77519  2.73123  3.46354  2.40513  3.72494  3.29354  2.67741  2.69355  4.24690  2.90347  2.73739  3.18146  2.89801  2.37887  2.77519  2.98518  4.58477  3.61503
          0.02980  3.92408  4.64642  0.61958  0.77255  0.55886  0.84831
     20   3.04505  5.18130  0.84679  2.36740  4.56524  3.24977  3.97656  4.16516  3.07045  3.76428  4.74343  2.92639  3.90620  3.21574  3.59373  3.00153  3.38469  3.79883  5.72383  4.42953     20 - -
          2.68618  4.42225  2.77519  2.73123  3.46354  2.40513  3.72494  3.29354  2.67741  2.69355  4.24690  2.90347  2.73739  3.18146  2.89801  2.37887  2.77519  2.98518  4.58477  3.61503
          0.02980  3.92408  4.64642  0.61958  0.77255  0.55886  0.84831
     21   2.53813  4.25639  3.67391  3.27544  3.63785  3.39589  4.18639  2.49586  3.19275  2.51554  3.59854  3.53015  2.85363  3.53804  3.47142  2.81162  2.90331  1.38372  5.21255  3.97237     21 - -
          2.68618  4.42225  2.77519  2.73123  3.46354  2.40513  3.72494  3.29354  2.67741  2.69355  4.24690  2.90347  2.73739  3.18146  2.89801  2.37887  2.77519  2.98518  4.58477  3.61503
          0.02980  3.92408  4.64642  0.61958  0.77255  0.55886  0.84831
     22   2.89699  5.39258  1.87126  1.29348  4.68456  3.20704  3.73610  4.18054  2.72285  3.71153  4.57046  2.68661  3.81721  2.90502  3.28662  2.79782  3.18323  3.77588  5.86683  4.39695     22 - -
          2.68618  4.42225  2.77519  2.73123  3.46354  2.40513  3.72494  3.29354  2.67741  2.69355  4.24690  2.90347  2.73739  3.18146  2.89801  2.37887  2.77519  2.98518  4.58477  3.61503
          0.02980  3.92408  4.64642  0.61958  0.77255  0.55886  0.84831
     23   2.38993  4.32722  3.13097  2.86388  4.05101  3.08946  3.99926  3.36970  2.87513  3.14990  4.05216  2.79721  3.76003  3.26010  3.19543  2.54591  1.38817  2.99015  5.42151  4.14159     23 - -
          2.68618  4.42225  2.77519  2.73123  3.46354  2.40513  3.72494  3.29354  2.67741  2.69355  4.24690  2.90347  2.73739  3.18146  2.89801  2.37887  2.77519  2.98518  4.58477  3.61503
          0.02980  3.92408  4.64642  0.61958  0.77255  0.55886  0.84831
     24   2.76621  4.76460  2.73695  2.62758  4.13620  3.21857  3.96267  3.85760  2.87062  3.49860  4.45347  1.06987  3.87292  3.23544  3.22709  2.83138  3.14973  3.47460  5.43619  4.08077     24 - -
          2.68618  4.42225  2.77519  2.73123  3.46354  2.40513  3.72494  3.29354  2.67741  2.69355  4.24690  2.90347  2.73739  3.18146  2.89801  2.37887  2.77519  2.98518  4.58477  3.61503
          0.02980  3.92408  4.64642  0.61958  0.77255  0.55886  0.84831
     25   2.84165  5.08588  2.40129  1.18882  4.51559  2.81262  3.79799  3.97734  2.69160  3.56320  4.44283  2.83788  3.84119  2.98450  3.14826  2.81278  3.14800  3.59752  5.69086  4.34011     25 - -
          2.68618  4.42225  2.77519  2.73123  3.46354  2.40513  3.72494  3.29354  2.67741  2.69355  4.24690  2.90347  2.73739  3.18146  2.89801  2.37887  2.77519  2.98518  4.58477  3.61503
          0.02980  3.92408  4.64642  0.61958  0.77255  0.55886  0.84831
     26   2.99664  5.11839  2.50937  0.95421  4.47107  3.30730  3.89844  3.93521  2.78545  3.54400  4.51565  2.96219  3.91430  3.11295  3.19971  2.97373  3.30123  3.61369  5.63293  4.35507     26 - -
          2.68618  4.42225  2.77519  2.73123  3.46354  2.40513  3.72494  3.29354  2.67741  2.69355  4.24690  2.90347  2.73739  3.18146  2.89801  2.37887  2.77519  2.98518  4.58477  3.61503
          0.02980  3.92408  4.64642  0.61958  0.77255  0.55886  0.84831
     27   3.21310  4.66002  4.27232  3.91233  3.15539  4.04767  4.55186  2.36217  3.67957  0.81420  3.16208  4.18280  4.47410  4.03556  3.84723  3.62442  3.50497  2.41292  5.05349  3.78875     27 - -
          2.68618  4.42225  2.77519  2.73123  3.46354  2.40513  3.72494  3.29354  2.67741  2.69355  4.24690  2.90347  2.73739  3.18146  2.89801  2.37887  2.77519  2.98518  4.58477  3.61503
          0.02980  3.92408  4.64642  0.61958  0.77255  0.55886  0.84831
     28   0.94189  4.21785  3.51499  3.30856  4.10375  3.04103  4.32451  3.23699  3.32614  3.11622  4.14233  3.44513  3.78512  3.66256  3.57317  2.56768  2.84860  2.88247  5.52575  4.33172     28 - -
          2.68618  4.42225  2.77519  2.73123  3.46354  2.40513  3.72494  3.29354  2.67741  2.69355  4.24690  2.90347  2.73739  3.18146  2.89801  2.37887  2.77519  2.98518  4.58477  3.61503
          0.02980  3.92408  4.64642  0.61958  0.77255  0.55886  0.84831
     29   2.97595  4.40604  4.40567  3.92754  3.39028  4.12346  4.65798  1.90385  3.76335  1.73404  3.27991  4.17710  4.51237  4.08022  3.98358  3.51349  3.25994  1.18296  5.28360  4.03663     29 - -
          2.68618  4.42225  2.77519  2.73123  3.46354  2.40513  3.72494  3.29354  2.67741  2.69355  4.24690  2.90347  2.73739  3.18146  2.89801  2.37887  2.77519  2.98518  4.58477  3.61503
          0.03098  3.88558  4.60793  0.61958  0.77255  0.55886  0.84831
     30   2.98383  4.94847  3.16072  2.77952  4.33789  3.47206  3.76605  3.76794  1.02049  3.33008  4.29067  3.20347  3.97134  2.95667  2.43358  3.02486  3.23604  3.47494  5.38704  4.20163     30 - -
          2.68618  4.42225  2.77519  2.73123  3.46354  2.40513  3.72494  3.29354  2.67741  2.69355  4.24690  2.90347  2.73739  3.18146  2.89801  2.37887  2.77519  2.98518  4.58477  3.61503
          0.03098  3.88558  4.60793  0.61958  0.77255  0.55886  0.84831
     31   2.81837  4.35717  4.14358  3.80695  3.55948  3.73758  4.60635  2.04913  3.67494  2.24412  3.52247  3.99472  4.29724  4.03372  3.88620  3.24181  3.17952  1.00852  5.34619  4.07869     31 - -
          2.68618  4.42225  2.77519  2.73123  3.46354  2.40513  3.72494  3.29354  2.67741  2.69355  4.24690  2.90347  2.73739  3.18146  2.89801  2.37887  2.77519  2.98518  4.58477  3.61503
          0.03098  3.88558  4.60793  0.61958  0.77255  0.55886  0.84831
     32   2.86010  4.41254  3.83919  3.33559  1.72027  3.80354  2.81246  2.50867  3.21460  2.33432  3.42852  3.57926  4.16997  3.47779  3.46499  3.10236  3.09504  2.64622  4.13642  2.54249     32 - -
          2.68618  4.42225  2.77519  2.73123  3.46354  2.40513  3.72494  3.29354  2.67741  2.69355  4.24690  2.90347  2.73739  3.18146  2.89801  2.37887  2.77519  2.98518  4.58477  3.61503
          0.03098  3.88558  4.60793  0.61958  0.77255  0.55886  0.84831
     33   3.10412  4.50805  4.48068  3.92007  3.08282  4.28565  4.58068  1.95241  3.76319  1.36229  1.87026  4.22150  4.53325  3.98132  3.95649  3.61332  3.33348  2.15073  5.07320  3.94746     33 - -
          2.68618  4.42225  2.77519  2.73123  3.46354  2.40513  3.72494  3.29354  2.67741  2.69355  4.24690  2.90347  2.73739  3.18146  2.89801  2.37887  2.77519  2.98518  4.58477  3.61503
          0.03098  3.88558  4.60793  0.61958  0.77255  0.55886  0.84831
     34   2.48189  4.30166  3.40176  3.00060  2.58325  3.28361  3.87236  3.00612  2.98249  2.69397  3.68792  3.30218  3.86013  3.29742  3.30658  1.62822  2.84038  2.74700  4.81212  3.35928     34 - -
          2.68618  4.42225  2.77519  2.73123  3.46354  2.40513  3.72494  3.29354  2.67741  2.69355  4.24690  2.90347  2.73739  3.18146  2.89801  2.37887  2.77519  2.98518  4.58477  3.61503
          0.03098  3.88558  4.60793  0.61958  0.77255  0.55886  0.84831
     35   2.82317  5.18026  2.44124  1.49920  4.48192  3.30109  3.64450  3.92536  2.22320  3.44917  4.29520  2.78814  3.82596  2.58365  2.77146  2.76998  3.07121  3.56235  5.60904  4.23797     35 - -
          2.68618  4.42225  2.77519  2.73123  3.46354  2.40513  3.72494  3.29354  2.67741  2.69355  4.24690  2.90347  2.73739  3.18146  2.89801  2.37887  2.77519  2.98518  4.58477  3.61503
          0.03098  3.88558  4.60793  0.61958  0.77255  0.55886  0.84831
     36   2.98383  4.94847  3.16072  2.77952  4.33789  3.47206  3.76605  3.76794  1.02049  3.33008  4.29067  3.20347  3.97134  2.95667  2.43358  3.02486  3.23604  3.47494  5.38704  4.20163     36 - -
          2.68618  4.42225  2.77519  2.73123  3.46354  2.40513  3.72494  3.29354  2.67741  2.69355  4.24690  2.90347  2.73739  3.18146  2.89801  2.37887  2.77519  2.98518  4.58477  3.61503
          0.03098  3.88558  4.60793  0.61958  0.77255  0.55886  0.84831
     37   2.84676  5.15659  2.43024  1.39101  4.47252  3.29069  3.68389  3.89568  2.21222  3.45678  4.32777  2.80648  3.83771  2.84895  2.82999  2.80020  3.10759  3.54439  5.61808  4.25608     37 - -
          2.68618  4.42225  2.77519  2.73123  3.46354  2.40513  3.72494  3.29354  2.67741  2.69355  4.24690  2.90347  2.73739  3.18146  2.89801  2.37887  2.77519  2.98518  4.58477  3.61503
          0.03098  3.88558  4.60793  0.61958  0.77255  0.55886  0.84831
     38   2.76842  4.52378  3.37697  3.21775  4.21212  3.21054  4.29427  3.76072  3.27613  3.38621  4.43650  3.52322  0.80362  3.66451  3.52033  2.93627  3.21097  3.40463  5.39526  4.33291     38 - -
          2.68618  4.42225  2.77519  2.73123  3.46354  2.40513  3.72494  3.29354  2.67741  2.69355  4.24690  2.90347  2.73739  3.18146  2.89801  2.37887  2.77519  2.98518  4.58477  3.61503
          0.03098  3.88558  4.60793  0.61958  0.77255  0.55886  0.84831
     39   2.24369  4.16540  3.31408  3.01779  4.07403  2.97202  4.08237  3.37148  3.01232  3.15318  4.03957  3.23188  3.68485  3.35942  3.31614  2.00637  1.50278  2.94617  5.45548  4.21394     39 - -
          2.68618  4.42225  2.77519  2.73123  3.46354  2.40513  3.72494  3.29354  2.67741  2.69355  4.24690  2.90347  2.73739  3.18146  2.89801  2.37887  2.77519  2.98518  4.58477  3.61503
          0.03098  3.88558  4.60793  0.61958  0.77255  0.55886  0.84831
     40   2.90830  5.41689  1.32739  1.77971  4.70494  3.17440  3.73671  4.20796  2.76324  3.74198  4.61413  2.65385  3.80301  2.91208  3.34905  2.79991  3.20250  3.80118  5.89755  4.41279     40 - -
          2.68618  4.42225  2.77519  2.73123  3.46354  2.40513  3.72494  3.29354  2.67741  2.69355  4.24690  2.90347  2.73739  3.18146  2.89801  2.37887  2.77519  2.98518  4.58477  3.61503
          0.03098  3.88558  4.60793  0.61958  0.77255  0.55886  0.84831
     41   2.96325  5.07742  2.49266  1.00688  4.42522  3.28229  3.87000  3.88172  2.75215  3.49665  4.46992  2.93988  3.88744  3.08527  3.16249  2.94420  3.26752  3.56414  5.59432  4.31636     41 - -
          2.68618  4.42225  2.77519  2.73123  3.46354  2.40513  3.72494  3.29354  2.67741  2.69355  4.24690  2.90347  2.73739  3.18146  2.89801  2.37887  2.77519  2.98518  4.58477  3.61503
          0.03098  3.88558  4.60793  0.61958  0.77255  0.55886  0.84831
     42   2.41948  4.26464  3.43943  3.19184  3.98016  3.10354  4.20821  3.10888  3.13508  2.97191  4.02146  3.39925  3.80826  3.52921  3.39324  2.62088  1.14989  2.80246  5.41681  4.19674     42 - -
          2.68618  4.42225  2.77519  2.73123  3.46354  2.40513  3.72494  3.29354  2.67741  2.69355  4.24690  2.90347  2.73739  3.18146  2.89801  2.37887  2.77519  2.98518  4.58477  3.61503
          0.03098  3.88558  4.60793  0.61958  0.77255  0.55886  0.84831
     43   2.97932  4.52597  4.06338  3.65772  3.21319  3.84382  4.38982  2.39008  3.42512  1.80578  1.35304  3.93363  4.30439  3.80607  3.62892  3.32986  3.28483  2.39774  5.05582  3.81881     43 - -
          2.68618  4.42225  2.77519  2.73123  3.46354  2.40513  3.72494  3.29354  2.67741  2.69355  4.24690  2.90347  2.73739  3.18146  2.89801  2.37887  2.77519  2.98518  4.58477  3.61503
          0.03098  3.88558  4.60793  0.61958  0.77255  0.55886  0.84831
     44   2.69209  4.44299  3.52979  2.95373  3.49031  3.60857  3.84718  2.67452  2.62465  1.97263  3.43300  3.34742  4.00230  3.12494  2.26659  2.90234  2.93352  2.22383  5.00877  3.75905     44 - -
          2.68618  4.42225  2.77519  2.73123  3.46354  2.40513  3.72494  3.29354  2.67741  2.69355  4.24690  2.90347  2.73739  3.18146  2.89801  2.37887  2.77519  2.98518  4.58477  3.61503
          0.03098  3.88558  4.60793  0.61958  0.77255  0.55886  0.84831
     45   2.83999  5.26653  1.42248  2.13102  4.52836  3.20308  3.71137  4.06509  2.66250  3.59462  4.46121  2.70245  3.80021  2.35376  3.19177  2.76300  3.12659  3.67489  5.74530  4.28946     45 - -
          2.68618  4.42225  2.77519  2.73123  3.46354  2.40513  3.72494  3.29354  2.67741  2.69355  4.24690  2.90347  2.73739  3.18146  2.89801  2.37887  2.77519  2.98518  4.58477  3.61503
          0.03098  3.88558  4.60793  0.61958  0.77255  0.55886  0.84831
     46   3.16981  4.62810  4.21059  3.85034  3.14043  3.99890  4.50195  2.34501  3.61796  0.85922  3.15899  4.12456  4.43189  3.98316  3.79195  3.57105  3.46340  2.38578  5.02465  3.75105     46 - -
          2.68618  4.42225  2.77519  2.73123  3.46354  2.40513  3.72494  3.29354  2.67741  2.69355  4.24690  2.90347  2.73739  3.18146  2.89801  2.37887  2.77519  2.98518  4.58477  3.61503
          0.03098  3.88558  4.60793  0.61958  0.77255  0.55886  0.84831
     47   2.71649  4.98373  2.85486  2.24974  4.30760  3.40171  3.57828  3.72388  2.17904  3.25317  4.07324  2.91076  3.39438  2.05769  2.24523  2.70917  2.93920  3.37500  5.41213  4.10097     47 - -
          2.68618  4.42225  2.77519  2.73123  3.46354  2.40513  3.72494  3.29354  2.67741  2.69355  4.24690  2.90347  2.73739  3.18146  2.89801  2.37887  2.77519  2.98518  4.58477  3.61503
          0.03098  3.88558  4.60793  0.61958  0.77255  0.55886  0.84831
     48   2.86087  5.05400  3.02912  2.20645  4.42602  3.49530  3.57871  3.80331  1.91301  3.30367  4.15170  3.00967  3.90468  2.71854  1.63757  2.85310  3.06008  3.47359  5.41515  4.17113     48 - -
          2.68618  4.42225  2.77519  2.73123  3.46354  2.40513  3.72494  3.29354  2.67741  2.69355  4.24690  2.90347  2.73739  3.18146  2.89801  2.37887  2.77519  2.98518  4.58477  3.61503
          0.03098  3.88558  4.60793  0.61958  0.77255  0.55886  0.84831
     49   2.96325  5.07742  2.49266  1.00688  4.42522  3.28229  3.87000  3.88172  2.75215  3.49665  4.46992  2.93988  3.88744  3.08527  3.16249  2.94420  3.26752  3.56414  5.59432  4.31636     49 - -
          2.68618  4.42225  2.77519  2.73123  3.46354  2.40513  3.72494  3.29354  2.67741  2.69355  4.24690  2.90347  2.73739  3.18146  2.89801  2.37887  2.77519  2.98518  4.58477  3.61503
          0.03098  3.88558  4.60793  0.61958  0.77255  0.55886  0.84831
     50   1.83071  4.13549  3.28854  3.03649  4.18570  2.90594  4.13457  3.53486  3.09783  3.28816  4.15384  3.22227  3.64915  3.41063  3.40468  1.34963  2.67797  3.04266  5.55185  4.31288     50 - -
          2.68618  4.42225  2.77519  2.73123  3.46354  2.40513  3.72494  3.29354  2.67741  2.69355  4.24690  2.90347  2.73739  3.18146  2.89801  2.37887  2.77519  2.98518  4.58477  3.61503
          0.03098  3.88558  4.60793  0.61958  0.77255  0.55886  0.84831
     51   2.60333  4.30651  3.60326  3.20161  1.82278  3.44433  3.83039  2.86174  3.15903  2.51544  3.56580  3.45015  3.97843  3.44260  3.43508  2.11801  2.93524  2.65603  4.49884  2.97157     51 - -
          2.68618  4.42225  2.77519  2.73123  3.46354  2.40513  3.72494  3.29354  2.67741  2.69355  4.24690  2.90347  2.73739  3.18146  2.89801  2.37887  2.77519  2.98518  4.58477  3.61503
          0.03098  3.88558  4.60793  0.61958  0.77255  0.55886  0.84831
     52   2.60077  0.91424  4.12305  3.86554  3.85370  3.22112  4.50973  2.99963  3.69250  2.91460  4.03625  3.84903  3.92912  4.03804  3.81462  2.87247  3.06861  2.74337  5.26725  4.14134     52 - -
          2.68618  4.42225  2.77519  2.73123  3.46354  2.40513  3.72494  3.29354  2.67741  2.69355  4.24690  2.90347  2.73739  3.18146  2.89801  2.37887  2.77519  2.98518  4.58477  3.61503
          0.03098  3.88558  4.60793  0.61958  0.77255  0.55886  0.84831
     53   3.26575  4.74944  3.85745  3.58915  2.29334  3.84530  3.62425  3.27311  3.44629  2.72369  3.94674  3.73940  4.31876  3.74919  3.62737  3.40120  3.55245  3.14426  3.93766  0.94427     53 - -
          2.68618  4.42225  2.77519  2.73123  3.46354  2.40513  3.72494  3.29354  2.67741  2.69355  4.24690  2.90347  2.73739  3.18146  2.89801  2.37887  2.77519  2.98518  4.58477  3.61503
          0.03098  3.88558  4.60793  0.61958  0.77255  0.55886  0.84831
     54   2.97011  5.00549  3.37364  2.77839  4.40881  3.57872  3.61055  3.78787  1.77869  3.28300  4.17953  3.17320  3.98335  2.76485  1.31792  2.99473  3.16301  3.48725  5.35845  4.17695     54 - -
          2.68618  4.42225  2.77519  2.73123  3.46354  2.40513  3.72494  3.29354  2.67741  2.69355  4.24690  2.90347  2.73739  3.18146  2.89801  2.37887  2.77519  2.98518  4.58477  3.61503
          0.03098  3.88558  4.60793  0.61958  0.77255  0.55886  0.84831
     55   2.75441  4.97641  2.52760  2.33318  4.25921  3.26627  3.69550  3.82790  2.45646  3.38257  4.25312  1.70016  3.82254  2.37466  2.84016  2.74673  3.04153  3.46407  5.49127  4.10357     55 - -
          2.68618  4.42225  2.77519  2.73123  3.46354  2.40513  3.72494  3.29354  2.67741  2.69355  4.24690  2.90347  2.73739  3.18146  2.89801  2.37887  2.77519  2.98518  4.58477  3.61503
          0.03098  3.88558  4.60793  0.61958  0.77255  0.55886  0.84831
     56   3.27481  4.67266  4.25671  3.97356  0.99051  3.96178  3.88270  2.79672  3.88023  2.16368  3.52484  4.03385  4.41997  4.04455  3.99672  3.54415  3.57589  2.78841  4.12762  2.49289     56 - -
          2.68618  4.42225  2.77519  2.73123  3.46354  2.40513  3.72494  3.29354  2.67741  2.69355  4.24690  2.90347  2.73739  3.18146  2.89801  2.37887  2.77519  2.98518  4.58477  3.61503
          0.03098  3.88558  4.60793  0.61958  0.77255  0.55886  0.84831
     57   2.37209  4.31352  3.20509  2.78243  3.87762  3.15055  3.86758  2.90330  2.75889  2.94682  3.82854  3.13790  2.85194  3.11121  3.12336  1.71300  2.74111  2.88923  5.25599  3.98046     57 - -
          2.68618  4.42225  2.77519  2.73123  3.46354  2.40513  3.72494  3.29354  2.67741  2.69355  4.24690  2.90347  2.73739  3.18146  2.89801  2.37887  2.77519  2.98518  4.58477  3.61503
          0.03098  3.88558  4.60793  0.61958  0.77255  0.55886  0.84831
     58   2.79154  4.43556  3.72606  3.31948  3.30882  3.64234  4.15774  2.53559  3.14523  1.20870  3.31538  3.63606  3.33679  3.53903  3.39534  3.07230  3.09669  2.46649  5.01549  3.75128     58 - -
          2.68618  4.42225  2.77519  2.73123  3.46354  2.40513  3.72494  3.29354  2.67741  2.69355  4.24690  2.90347  2.73739  3.18146  2.89801  2.37887  2.77519  2.98518  4.58477  3.61503
          0.03098  3.88558  4.60793  0.61958  0.77255  0.55886  0.84831
     59   1.63100  4.17936  3.75896  3.36478  3.74096  3.28281  4.27544  2.44400  3.29192  2.57063  3.65807  3.54522  3.92423  3.61419  3.56625  2.70665  2.83784  1.71862  5.33669  4.11058     59 - -
          2.68618  4.42225  2.77519  2.73123  3.46354  2.40513  3.72494  3.29354  2.67741  2.69355  4.24690  2.90347  2.73739  3.18146  2.89801  2.37887  2.77519  2.98518  4.58477  3.61503
          0.03098  3.88558  4.60793  0.61958  0.77255  0.55886  0.84831
     60   2.96049  5.05653  3.31062  2.71741  4.47228  3.57551  3.58755  3.84029  1.30138  3.31779  4.19614  3.13131  3.96895  2.73147  1.85701  2.96726  3.14573  3.52730  5.38684  4.19803     60 - -
          2.68618  4.42225  2.77519  2.73123  3.46354  2.40513  3.72494  3.29354  2.67741  2.69355  4.24690  2.90347  2.73739  3.18146  2.89801  2.37887  2.77519  2.98518  4.58477  3.61503
          0.03098  3.88558  4.60793  0.61958  0.77255  0.55886  0.84831
     61   2.24369  4.16540  3.31408  3.01779  4.07403  2.97202  4.08237  3.37148  3.01232  3.15318  4.03957  3.23188  3.68485  3.35942  3.31614  2.00637  1.50278  2.94617  5.45548  4.21394     61 - -
          2.68618  4.42225  2.77519  2.73123  3.46354  2.40513  3.72494  3.29354  2.67741  2.69355  4.24690  2.90347  2.73739  3.18146  2.89801  2.37887  2.77519  2.98518  4.58477  3.61503
          0.03098  3.88558  4.60793  0.61958  0.77255  0.55886  0.84831
     62   0.99503  4.19833  3.47568  3.26739  4.06522  3.02256  4.28792  3.19267  3.28398  3.07370  4.10394  3.41376  3.76300  3.62390  3.53371  2.54844  2.82669  2.84480  5.49106  4.29273     62 - -
          2.68618  4.42225  2.77519  2.73123  3.46354  2.40513  3.72494  3.29354  2.67741  2.69355  4.24690  2.90347  2.73739  3.18146  2.89801  2.37887  2.77519  2.98518  4.58477  3.61503
          0.03098  3.88558  4.60793  0.61958  0.77255  0.55886  0.84831
     63   2.82272  4.79827  3.24898  2.73113  3.95010  3.53542  3.68649  3.26634  1.47989  2.41279  3.88881  3.16100  3.95605  2.87685  2.44885  2.89963  3.04937  3.04091  5.22678  3.95124     63 - -
          2.68618  4.42225  2.77519  2.73123  3.46354  2.40513  3.72494  3.29354  2.67741  2.69355  4.24690  2.90347  2.73739  3.18146  2.89801  2.37887  2.77519  2.98518  4.58477  3.61503
          0.03098  3.88558  4.60793  0.61958  0.77255  0.48984  0.94862
     64   2.88147  5.16436  1.08987  2.23516  4.64748  2.73591  3.86329  4.18829  2.91509  3.75781  4.64627  2.79505  3.83674  3.06350  3.46903  2.83271  3.21939  3.76312  5.83091  4.44416     64 - -
          2.68618  4.42225  2.77519  2.73123  3.46354  2.40513  3.72494  3.29354  2.67741  2.69355  4.24690  2.90347  2.73739  3.18146  2.89801  2.37887  2.77519  2.98518  4.58477  3.61503
          0.02956  3.93200  4.65435  0.61958  0.77255  0.51714  0.90690
     65   1.35431  4.24977  3.64577  3.25192  3.73397  3.29695  4.19840  2.34781  3.16850  2.59220  3.68314  3.48471  3.92389  3.51819  3.45779  2.71559  2.86527  2.38233  5.30911  4.05966     65 - -
          2.68618  4.42225  2.77519  2.73123  3.46354  2.40513  3.72494  3.29354  2.67741  2.69355  4.24690  2.90347  2.73739  3.18146  2.89801  2.37887  2.77519  2.98518  4.58477  3.61503
          0.02956  3.93200  4.65435  0.61958  0.77255  0.51714  0.90690
     66   2.68760  4.77048  2.97315  2.54749  3.97596  3.40436  3.68337  3.42239  2.36577  2.71795  3.91371  3.02403  3.38102  1.76854  2.70803  2.74257  2.94349  3.14249  5.27491  3.95304     66 - -
          2.68618  4.42225  2.77519  2.73123  3.46354  2.40513  3.72494  3.29354  2.67741  2.69355  4.24690  2.90347  2.73739  3.18146  2.89801  2.37887  2.77519  2.98518  4.58477  3.61503
          0.02956  3.93200  4.65435  0.61958  0.77255  0.46663  0.98647
     67   2.88682  5.24113  2.38255  1.26496  4.51923  3.29606  3.72730  3.99901  2.53739  3.52898  4.40846  2.80263  3.86221  2.58533  2.96795  2.82707  3.15602  3.63859  5.69482  4.29750     67 - -
          2.68618  4.42225  2.77519  2.73123  3.46354  2.40513  3.72494  3.29354  2.67741  2.69355  4.24690  2.90347  2.73739  3.18146  2.89801  2.37887  2.77519  2.98518  4.58477  3.61503
          0.02860  3.96436  4.68671  0.61958  0.77255  0.48576  0.95510
     68   2.58874  4.66067  3.06137  2.53654  3.42479  3.39629  3.65329  3.34911  2.41180  2.97395  3.81805  2.78298  3.82338  2.83965  2.12686  2.24642  2.83873  3.04274  5.19439  3.87436     68 - -
          2.68618  4.42225  2.77519  2.73123  3.46354  2.40513  3.72494  3.29354  2.67741  2.69355  4.24690  2.90347  2.73739  3.18146  2.89801  2.37887  2.77519  2.98518  4.58477  3.61503
          0.02860  3.96436  4.68671  0.61958  0.77255  0.48576  0.95510
     69   2.69332  1.74704  4.08583  3.58437  2.97028  3.59165  3.97952  2.72841  3.37423  2.41449  3.44658  3.72496  4.08087  3.66992  3.55017  3.00764  2.99390  2.54391  2.55611  3.11789     69 - -
          2.68618  4.42225  2.77519  2.73123  3.46354  2.40513  3.72494  3.29354  2.67741  2.69355  4.24690  2.90347  2.73739  3.18146  2.89801  2.37887  2.77519  2.98518  4.58477  3.61503
          0.02860  3.96436  4.68671  0.61958  0.77255  0.48576  0.95510
     70   2.70880  4.84117  3.10025  2.57646  4.24703  2.81720  3.63939  3.63389  2.08097  3.19685  4.03384  3.03761  3.86821  2.79160  1.74525  2.74701  2.69955  3.29654  5.37188  4.10700     70 - -
          2.68618  4.42225  2.77519  2.73123  3.46354  2.40513  3.72494  3.29354  2.67741  2.69355  4.24690  2.90347  2.73739  3.18146  2.89801  2.37887  2.77519  2.98518  4.58477  3.61503
          0.02860  3.96436  4.68671  0.61958  0.77255  0.48576  0.95510
     71   3.23778  4.69712  4.04644  3.68929  1.09035  4.01464  2.92394  3.16700  3.56189  2.58245  3.76980  3.78033  4.40625  3.76873  3.74110  3.40105  3.48857  3.05041  3.83408  2.14172     71 - -
          2.68618  4.42225  2.77519  2.73123  3.46354  2.40513  3.72494  3.29354  2.67741  2.69355  4.24690  2.90347  2.73739  3.18146  2.89801  2.37887  2.77519  2.98518  4.58477  3.61503
          0.02860  3.96436  4.68671  0.61958  0.77255  0.48576  0.95510
     72   2.75268  4.37798  3.80523  3.28638  3.28351  3.72349  4.10134  2.49586  3.11600  1.90621  1.76750  3.61940  3.42907  3.46947  3.38526  3.05035  3.01857  2.42013  4.97351  3.75372     72 - -
          2.68618  4.42225  2.77519  2.73123  3.46354  2.40513  3.72494  3.29354  2.67741  2.69355  4.24690  2.90347  2.73739  3.18146  2.89801  2.37887  2.77519  2.98518  4.58477  3.61503
          0.02860  3.96436  4.68671  0.61958  0.77255  0.48576  0.95510
     73   2.54627  4.23126  3.84405  3.48024  3.66488  3.42430  4.33153  2.35555  3.38061  2.55947  3.65282  3.65944  4.04107  3.72403  3.62588  2.54299  2.93372  1.19621  5.28067  4.01287     73 - -
          2.68618  4.42225  2.77519  2.73123  3.46354  2.40513  3.72494  3.29354  2.67741  2.69355  4.24690  2.90347  2.73739  3.18146  2.89801  2.37887  2.77519  2.98518  4.58477  3.61503
          0.02860  3.96436  4.68671  0.61958  0.77255  0.48576  0.95510
     74   2.11179  4.31740  3.23303  3.01030  4.19504  3.06026  4.15108  3.52070  3.07227  3.25160  4.19156  3.27588  1.31727  3.42569  3.37916  2.55735  2.84949  3.10753  5.55192  4.32156     74 - -
          2.68619  4.42173  2.77521  2.73124  3.46355  2.40514  3.72496  3.29355  2.67742  2.69356  4.24691  2.90348  2.73741  3.18147  2.89802  2.37888  2.77521  2.98507  4.58478  3.61504
          0.07485  2.76622  4.68671  0.64172  0.74737  0.48576  0.95510
     75   2.28345  4.19664  3.44672  3.05126  4.02375  3.05150  4.07598  3.28141  3.01603  3.07608  3.96026  3.27905  3.73192  3.34605  3.34185  1.44729  2.24738  2.56234  5.41620  4.18001     77 - -
          2.68618  4.42225  2.77519  2.73123  3.46354  2.40513  3.72494  3.29354  2.67741  2.69355  4.24690  2.90347  2.73739  3.18146  2.89801  2.37887  2.77519  2.98518  4.58477  3.61503
          0.02860  3.96436  4.68671  0.61958  0.77255  0.48576  0.95510
     76   2.91463  5.34739  1.14426  2.13973  4.66855  3.19254  3.80559  4.24695  2.85536  3.79316  4.67294  2.41476  3.83963  2.99389  3.43696  2.82742  3.23308  3.82412  5.90167  4.41122     78 - -
          2.68618  4.42225  2.77519  2.73123  3.46354  2.40513  3.72494  3.29354  2.67741  2.69355  4.24690  2.90347  2.73739  3.18146  2.89801  2.37887  2.77519  2.98518  4.58477  3.61503
          0.02860  3.96436  4.68671  0.61958  0.77255  0.48576  0.95510
     77   2.20274  4.25486  4.04641  3.65691  3.70906  3.56676  4.50818  2.13613  3.56506  2.43814  3.59844  3.82331  4.16203  3.88668  3.80913  2.99536  3.00639  1.17798  5.41382  4.18717     79 - -
          2.68618  4.42225  2.77519  2.73123  3.46354  2.40513  3.72494  3.29354  2.67741  2.69355  4.24690  2.90347  2.73739  3.18146  2.89801  2.37887  2.77519  2.98518  4.58477  3.61503
          0.02860  3.96436  4.68671  0.61958  0.77255  0.48576  0.95510
     78   2.88084  4.39861  4.25191  3.91841  3.61823  3.81825  4.70455  2.04896  3.78757  2.28968  3.56997  4.09332  4.37402  4.14100  3.99113  3.32797  3.24040  0.91659  5.41801  4.15510     80 - -
          2.68618  4.42225  2.77519  2.73123  3.46354  2.40513  3.72494  3.29354  2.67741  2.69355  4.24690  2.90347  2.73739  3.18146  2.89801  2.37887  2.77519  2.98518  4.58477  3.61503
          0.02860  3.96436  4.68671  0.61958  0.77255  0.48576  0.95510
     79   2.60633  4.35233  3.46105  2.94050  3.52635  3.51875  3.86848  2.73922  2.58954  2.47038  2.15322  3.32310  3.95329  3.17081  3.06410  2.82510  2.33160  2.54075  5.00465  3.77442     81 - -
          2.68618  4.42225  2.77519  2.73123  3.46354  2.40513  3.72494  3.29354  2.67741  2.69355  4.24690  2.90347  2.73739  3.18146  2.89801  2.37887  2.77519  2.98518  4.58477  3.61503
          0.02970  3.92729  4.64964  0.61958  0.77255  0.48576  0.95510
     80   3.21675  4.66273  4.27747  3.91752  3.15669  4.05174  4.55605  2.36368  3.68473  0.81056  3.16243  4.18769  4.47763  4.03995  3.85186  3.62890  3.50848  2.41526  5.05592  3.79192     82 - -
          2.68618  4.42225  2.77519  2.73123  3.46354  2.40513  3.72494  3.29354  2.67741  2.69355  4.24690  2.90347  2.73739  3.18146  2.89801  2.37887  2.77519  2.98518  4.58477  3.61503
          0.02970  3.92729  4.64964  0.61958  0.77255  0.48576  0.95510
     81   2.99949  5.12181  2.51086  0.94992  4.47491  3.30943  3.90089  3.93968  2.78831  3.54797  4.51951  2.96414  3.91659  3.11536  3.20288  2.97627  3.30411  3.61784  5.63616  4.35834     83 - -
          2.68618  4.42225  2.77519  2.73123  3.46354  2.40513  3.72494  3.29354  2.67741  2.69355  4.24690  2.90347  2.73739  3.18146  2.89801  2.37887  2.77519  2.98518  4.58477  3.61503
          0.02970  3.92729  4.64964  0.61958  0.77255  0.48576  0.95510
     82   2.73360  4.50371  3.41860  3.32491  4.46642  0.64931  4.44193  4.07928  3.51365  3.72657  4.70268  3.58286  3.89661  3.83345  3.74377  2.90706  3.21909  3.59701  5.54719  4.57014     84 - -
          2.68618  4.42225  2.77519  2.73123  3.46354  2.40513  3.72494  3.29354  2.67741  2.69355  4.24690  2.90347  2.73739  3.18146  2.89801  2.37887  2.77519  2.98518  4.58477  3.61503
          0.02970  3.92729  4.64964  0.61958  0.77255  0.48576  0.95510
     83   2.24104  4.72210  2.86486  2.55519  4.14148  3.29053  3.76400  3.53555  2.47043  3.14665  4.06580  3.01522  3.83790  1.66344  2.81019  2.71033  2.95784  3.21160  5.41721  4.10455     85 - -
          2.68618  4.42225  2.77519  2.73123  3.46354  2.40513  3.72494  3.29354  2.67741  2.69355  4.24690  2.90347  2.73739  3.18146  2.89801  2.37887  2.77519  2.98518  4.58477  3.61503
          0.02970  3.92729  4.64964  0.61958  0.77255  0.48576  0.95510
     84   2.82460  4.57294  3.43768  3.28454  4.27518  3.25734  4.35758  3.83458  3.34651  3.45552  4.50766  3.58577  0.73174  3.73363  3.58592  2.99378  3.27046  3.47372  5.44682  4.39657     86 - -
          2.68618  4.42225  2.77519  2.73123  3.46354  2.40513  3.72494  3.29354  2.67741  2.69355  4.24690  2.90347  2.73739  3.18146  2.89801  2.37887  2.77519  2.98518  4.58477  3.61503
          0.02970  3.92729  4.64964  0.61958  0.77255  0.48576  0.95510
     85   1.25039  4.19972  3.32989  3.04076  4.13090  2.99554  4.12493  3.42479  3.07629  3.18310  4.08084  3.26133  2.63273  3.39964  3.39017  2.45511  2.73716  2.99754  5.50288  4.28086     87 - -
          2.68618  4.42225  2.77519  2.73123  3.46354  2.40513  3.72494  3.29354  2.67741  2.69355  4.24690  2.90347  2.73739  3.18146  2.89801  2.37887  2.77519  2.98518  4.58477  3.61503
          0.02970  3.92729  4.64964  0.61958  0.77255  0.48576  0.95510
     86   2.24138  4.18272  3.31808  3.01772  4.15916  2.96523  4.10173  3.50521  3.03432  3.24789  4.11145  3.23237  3.68476  3.36693  3.35070  1.43331  1.98164  3.03962  5.52008  4.27922     88 - -
          2.68618  4.42225  2.77519  2.73123  3.46354  2.40513  3.72494  3.29354  2.67741  2.69355  4.24690  2.90347  2.73739  3.18146  2.89801  2.37887  2.77519  2.98518  4.58477  3.61503
          0.02970  3.92729  4.64964  0.61958  0.77255  0.48576  0.95510
     87   2.56273  4.31592  3.59897  3.12293  3.56418  3.44032  4.05017  2.61221  2.98386  2.39371  2.75747  3.43966  3.96760  3.36073  3.28478  2.80424  1.69238  2.43265  5.13876  3.90154     89 - -
          2.68618  4.42225  2.77519  2.73123  3.46354  2.40513  3.72494  3.29354  2.67741  2.69355  4.24690  2.90347  2.73739  3.18146  2.89801  2.37887  2.77519  2.98518  4.58477  3.61503
          0.02970  3.92729  4.64964  0.61958  0.77255  0.48576  0.95510
     88   2.85296  5.18237  2.48919  1.43506  4.50613  3.32473  3.67662  3.93209  2.06409  3.47262  4.32876  2.82957  3.85282  2.83295  2.77454  2.80485  3.10441  3.57343  5.62295  4.26639     90 - -
          2.68618  4.42225  2.77519  2.73123  3.46354  2.40513  3.72494  3.29354  2.67741  2.69355  4.24690  2.90347  2.73739  3.18146  2.89801  2.37887  2.77519  2.98518  4.58477  3.61503
          0.02970  3.92729  4.64964  0.61958  0.77255  0.48576  0.95510
     89   2.45915  4.19525  3.70598  3.32992  3.67432  3.30886  4.21525  2.51688  3.24787  2.62370  3.66661  3.52758  3.93569  3.58511  3.51200  2.26317  2.85247  1.37669  5.23584  3.97603     91 - -
          2.68618  4.42225  2.77519  2.73123  3.46354  2.40513  3.72494  3.29354  2.67741  2.69355  4.24690  2.90347  2.73739  3.18146  2.89801  2.37887  2.77519  2.98518  4.58477  3.61503
          0.02970  3.92729  4.64964  0.61958  0.77255  0.48576  0.95510
     90   2.69146  4.41341  3.49727  3.04722  3.65493  3.56512  3.99056  2.51824  2.36128  2.54808  3.59826  3.41515  4.03855  3.28039  3.06467  2.93552  2.97639  1.49339  5.16485  3.91186     92 - -
          2.68618  4.42225  2.77519  2.73123  3.46354  2.40513  3.72494  3.29354  2.67741  2.69355  4.24690  2.90347  2.73739  3.18146  2.89801  2.37887  2.77519  2.98518  4.58477  3.61503
          0.02970  3.92729  4.64964  0.61958  0.77255  0.48576  0.95510
     91   2.33378  4.31841  4.13079  3.69537  3.52823  3.83877  4.51183  1.29107  3.57569  2.18301  3.40782  3.93804  4.31854  3.90482  3.81788  3.23719  3.11061  1.84792  5.30577  4.08058     93 - -
          2.68618  4.42225  2.77519  2.73123  3.46354  2.40513  3.72494  3.29354  2.67741  2.69355  4.24690  2.90347  2.73739  3.18146  2.89801  2.37887  2.77519  2.98518  4.58477  3.61503
          0.02970  3.92729  4.64964  0.61958  0.77255  0.48576  0.95510
     92   2.27210  4.21079  3.23363  3.01907  4.26423  1.37619  4.16071  3.62017  3.11842  3.35936  4.22991  3.23911  3.69423  3.43522  3.42700  2.44246  2.15842  3.12712  5.59757  4.38031     94 - -
          2.68618  4.42225  2.77519  2.73123  3.46354  2.40513  3.72494  3.29354  2.67741  2.69355  4.24690  2.90347  2.73739  3.18146  2.89801  2.37887  2.77519  2.98518  4.58477  3.61503
          0.02970  3.92729  4.64964  0.61958  0.77255  0.48576  0.95510
     93   2.70258  4.37364  3.69510  3.29839  3.31622  3.56980  4.11175  2.55287  3.12027  1.30090  3.40641  3.58442  4.08662  3.51948  3.36861  2.62377  3.02554  2.43114  4.98032  3.65639     95 - -
          2.68619  4.42226  2.77521  2.73124  3.46355  2.40514  3.72496  3.29355  2.67742  2.69356  4.24691  2.90348  2.73741  3.18147  2.89780  2.37888  2.77521  2.98519  4.58478  3.61504
          0.11986  2.26924  4.64964  0.39686  1.11605  0.48576  0.95510
     94   2.27478  4.42847  3.23371  2.76865  3.97001  3.24667  3.81946  3.27500  2.56397  2.98163  3.86369  3.14585  3.79972  3.03579  2.43028  2.60862  1.79195  2.94772  5.29011  4.03811     97 - -
          2.68618  4.42225  2.77519  2.73123  3.46354  2.40513  3.72494  3.29354  2.67741  2.69355  4.24690  2.90347  2.73739  3.18146  2.89801  2.37887  2.77519  2.98518  4.58477  3.61503
          0.02970  3.92729  4.64964  0.61958  0.77255  0.48576  0.95510
     95   2.57788  4.33990  3.58492  3.15696  3.59977  3.42153  4.09263  2.61189  3.00688  2.09595  3.57545  3.45980  3.97950  3.40758  3.29621  2.81731  1.62721  2.42786  5.18479  3.91689     98 - -
          2.68618  4.42225  2.77519  2.73123  3.46354  2.40513  3.72494  3.29354  2.67741  2.69355  4.24690  2.90347  2.73739  3.18146  2.89801  2.37887  2.77519  2.98518  4.58477  3.61503
          0.02970  3.92729  4.64964  0.61958  0.77255  0.48576  0.95510
     96   3.00399  5.03911  3.41563  2.80848  4.45247  3.60718  3.62626  3.82885  1.78267  3.31563  4.21225  3.19919  4.00843  2.77891  1.25573  3.02618  3.19311  3.52742  5.38248  4.20729     99 - -
          2.68618  4.42225  2.77519  2.73123  3.46354  2.40513  3.72494  3.29354  2.67741  2.69355  4.24690  2.90347  2.73739  3.18146  2.89801  2.37887  2.77519  2.98518  4.58477  3.61503
          0.02970  3.92729  4.64964  0.61958  0.77255  0.48576  0.95510
     97   3.42723  4.78235  4.17536  3.89493  2.72313  3.79186  3.96781  3.45306  3.61592  2.83853  4.08434  4.03289  4.31415  4.00069  3.73466  3.63042  3.73038  3.34492  0.78165  2.72235    100 - -
          2.68618  4.42225  2.77519  2.73123  3.46354  2.40513  3.72494  3.29354  2.67741  2.69355  4.24690  2.90347  2.73739  3.18146  2.89801  2.37887  2.77519  2.98518  4.58477  3.61503
          0.02970  3.92729  4.64964  0.61958  0.77255  0.48576  0.95510
     98   2.97793  4.40706  4.41008  3.93199  3.39251  4.12665  4.66180  1.90341  3.76790  1.73582  3.28174  4.18100  4.51526  4.08446  3.98778  3.51684  3.26188  1.17866  5.28629  4.03948    101 - -
          2.68618  4.42225  2.77519  2.73123  3.46354  2.40513  3.72494  3.29354  2.67741  2.69355  4.24690  2.90347  2.73739  3.18146  2.89801  2.37887  2.77519  2.98518  4.58477  3.61503
          0.02970  3.92729  4.64964  0.61958  0.77255  0.48576  0.95510
     99   2.82460  4.57294  3.43768  3.28454  4.27518  3.25734  4.35758  3.83458  3.34651  3.45552  4.50766  3.58577  0.73174  3.73363  3.58592  2.99378  3.27046  3.47372  5.44682  4.39657    102 - -
          2.68618  4.42225  2.77519  2.73123  3.46354  2.40513  3.72494  3.29354  2.67741  2.69355  4.24690  2.90347  2.73739  3.18146  2.89801  2.37887  2.77519  2.98518  4.58477  3.61503
          0.02970  3.92729  4.64964  0.61958  0.77255  0.48576  0.95510
    100   2.76895  4.76740  2.73887  2.62984  4.13951  3.22078  3.96539  3.86163  2.87363  3.50227  4.45716  1.06458  3.87531  3.23819  3.23019  2.83402  3.15259  3.47830  5.43914  4.08387    103 - -
          2.68618  4.42225  2.77519  2.73123  3.46354  2.40513  3.72494  3.29354  2.67741  2.69355  4.24690  2.90347  2.73739  3.18146  2.89801  2.37887  2.77519  2.98518  4.58477  3.61503
          0.02970  3.92729  4.64964  0.61958  0.77255  0.48576  0.95510
    101   3.32643  4.79321  3.91917  3.65880  2.29555  3.89399  3.64445  3.32800  3.51473  2.76781  3.99734  3.79105  4.36654  3.80762  3.68724  3.45770  3.61336  3.20114  3.94143  0.87930    104 - -
          2.68618  4.42225  2.77519  2.73123  3.46354  2.40513  3.72494  3.29354  2.67741  2.69355  4.24690  2.90347  2.73739  3.18146  2.89801  2.37887  2.77519  2.98518  4.58477  3.61503
          0.02970  3.92729  4.64964  0.61958  0.77255  0.48576  0.95510
    102   3.32821  4.71388  4.31385  4.03873  0.92613  4.00521  3.90175  2.84511  3.94437  2.20252  3.56715  4.08100  4.46254  4.09724  4.05056  3.59534  3.62936  2.83983  4.13454  2.49467    105 - -
          2.68618  4.42225  2.77519  2.73123  3.46354  2.40513  3.72494  3.29354  2.67741  2.69355  4.24690  2.90347  2.73739  3.18146  2.89801  2.37887  2.77519  2.98518  4.58477  3.61503
          0.02970  3.92729  4.64964  0.61958  0.77255  0.48576  0.95510
    103   3.23965  4.61890  4.56616  4.06988  2.29799  4.33906  4.39980  2.27262  3.92594  0.99274  2.95044  4.28763  4.59829  4.08046  4.07628  3.70720  3.47496  2.37319  4.71033  3.30557    106 - -
          2.68618  4.42225  2.77519  2.73123  3.46354  2.40513  3.72494  3.29354  2.67741  2.69355  4.24690  2.90347  2.73739  3.18146  2.89801  2.37887  2.77519  2.98518  4.58477  3.61503
          0.02970  3.92729  4.64964  0.61958  0.77255  0.48576  0.95510
    104   3.08124  4.51591  4.44634  3.95368  3.18206  4.19695  4.63239  2.07256  3.76851  1.09239  3.05404  4.22122  4.53654  4.04603  3.96512  3.58026  3.34977  1.80335  5.15669  3.95609    107 - -
          2.68618  4.42225  2.77519  2.73123  3.46354  2.40513  3.72494  3.29354  2.67741  2.69355  4.24690  2.90347  2.73739  3.18146  2.89801  2.37887  2.77519  2.98518  4.58477  3.61503
          0.02970  3.92729  4.64964  0.61958  0.77255  0.48576  0.95510
    105   3.01251  4.55271  4.10828  3.70591  3.23205  3.87498  4.42837  2.41313  3.47098  1.81853  1.27673  3.97663  4.33593  3.84928  3.66986  3.36733  3.31891  2.42559  5.08016  3.84673    108 - -
          2.68618  4.42225  2.77519  2.73123  3.46354  2.40513  3.72494  3.29354  2.67741  2.69355  4.24690  2.90347  2.73739  3.18146  2.89801  2.37887  2.77519  2.98518  4.58477  3.61503
          0.02970  3.92729  4.64964  0.61958  0.77255  0.48576  0.95510
    106   2.64239  4.36043  3.58889  3.13154  3.43440  3.51233  4.03013  2.68482  2.99052  2.24698  1.77830  3.46553  2.93485  3.36761  3.27708  2.88501  2.94765  2.55101  5.03670  3.80077    109 - -
          2.68618  4.42225  2.77519  2.73123  3.46354  2.40513  3.72494  3.29354  2.67741  2.69355  4.24690  2.90347  2.73739  3.18146  2.89801  2.37887  2.77519  2.98518  4.58477  3.61503
          0.02970  3.92729  4.64964  0.61958  0.77255  0.48576  0.95510
    107   3.06732  4.90278  3.56356  3.06312  4.27125  3.54491  3.86409  3.81668  2.25966  3.32264  4.32131  3.41872  4.04475  3.08163  0.89786  3.14880  3.32949  3.53824  5.33203  4.18661    110 - -
          2.68618  4.42225  2.77519  2.73123  3.46354  2.40513  3.72494  3.29354  2.67741  2.69355  4.24690  2.90347  2.73739  3.18146  2.89801  2.37887  2.77519  2.98518  4.58477  3.61503
          0.02970  3.92729  4.64964  0.61958  0.77255  0.48576  0.95510
    108   0.93757  4.21954  3.51832  3.31207  4.10701  3.04262  4.32763  3.24074  3.32974  3.11982  4.14560  3.44781  3.78701  3.66587  3.57652  2.56934  2.85049  2.88566  5.52870  4.33502    111 - -
          2.68618  4.42225  2.77519  2.73123  3.46354  2.40513  3.72494  3.29354  2.67741  2.69355  4.24690  2.90347  2.73739  3.18146  2.89801  2.37887  2.77519  2.98518  4.58477  3.61503
          0.02970  3.92729  4.64964  0.61958  0.77255  0.48576  0.95510
    109   2.72011  4.92492  2.54073  1.46160  4.32170  3.26621  3.74336  3.64416  2.57084  3.31195  4.19808  2.86680  3.82431  2.91805  3.00170  2.72855  2.47639  3.30861  5.57010  4.21200    112 - -
          2.68618  4.42225  2.77519  2.73123  3.46354  2.40513  3.72494  3.29354  2.67741  2.69355  4.24690  2.90347  2.73739  3.18146  2.89801  2.37887  2.77519  2.98518  4.58477  3.61503
          0.02970  3.92729  4.64964  0.61958  0.77255  0.48576  0.95510
    110   1.60299  4.14535  3.49037  3.16125  4.06301  3.00742  4.17473  3.17258  3.13766  3.06304  3.99037  3.32816  3.72349  3.46383  3.43180  2.45323  1.66725  2.79772  5.48457  4.27119    113 - -
          2.68618  4.42225  2.77519  2.73123  3.46354  2.40513  3.72494  3.29354  2.67741  2.69355  4.24690  2.90347  2.73739  3.18146  2.89801  2.37887  2.77519  2.98518  4.58477  3.61503
          0.02970  3.92729  4.64964  0.61958  0.77255  0.48576  0.95510
    111   3.04858  5.18523  0.84252  2.36957  4.56962  3.25227  3.97950  4.17028  3.07402  3.76884  4.74810  2.92871  3.90894  3.21871  3.59772  3.00472  3.38830  3.80362  5.72757  4.43341    114 - -
          2.68618  4.42225  2.77519  2.73123  3.46354  2.40513  3.72494  3.29354  2.67741  2.69355  4.24690  2.90347  2.73739  3.18146  2.89801  2.37887  2.77519  2.98518  4.58477  3.61503
          0.02970  3.92729  4.64964  0.61958  0.77255  0.48576  0.95510
    112   3.01251  4.55271  4.10828  3.70591  3.23205  3.87498  4.42837  2.41313  3.47098  1.81853  1.27673  3.97663  4.33593  3.84928  3.66986  3.36733  3.31891  2.42559  5.08016  3.84673    115 - -
          2.68618  4.42225  2.77519  2.73123  3.46354  2.40513  3.72494  3.29354  2.67741  2.69355  4.24690  2.90347  2.73739  3.18146  2.89801  2.37887  2.77519  2.98518  4.58477  3.61503
          0.02970  3.92729  4.64964  0.61958  0.77255  0.48576  0.95510
    113   2.57693  4.73080  2.14516  2.38561  4.32377  3.13709  3.82156  3.80103  2.76603  3.42610  4.27405  2.87995  3.76376  3.01628  3.23987  1.50040  2.93762  3.37727  5.60734  4.23284    116 - -
          2.68618  4.42225  2.77519  2.73123  3.46354  2.40513  3.72494  3.29354  2.67741  2.69355  4.24690  2.90347  2.73739  3.18146  2.89801  2.37887  2.77519  2.98518  4.58477  3.61503
          0.02970  3.92729  4.64964  0.61958  0.77255  0.48576  0.95510
    114   2.88927  5.12724  2.78605  2.11621  4.49515  3.43368  3.63823  3.88386  1.38793  3.40222  4.26218  2.95353  3.90230  2.78581  2.45266  2.86366  3.11187  3.54402  5.51781  4.23839    117 - -
          2.68618  4.42225  2.77519  2.73123  3.46354  2.40513  3.72494  3.29354  2.67741  2.69355  4.24690  2.90347  2.73739  3.18146  2.89801  2.37887  2.77519  2.98518  4.58477  3.61503
          0.02970  3.92729  4.64964  0.61958  0.77255  0.48576  0.95510
    115   2.95676  4.37714  4.46641  4.00223  3.51039  4.12838  4.76497  1.72562  3.85969  2.08067  3.37362  4.23068  4.54136  4.17731  4.08482  3.52950  3.25348  1.05678  5.41047  4.16359    118 - -
          2.68618  4.42225  2.77519  2.73123  3.46354  2.40513  3.72494  3.29354  2.67741  2.69355  4.24690  2.90347  2.73739  3.18146  2.89801  2.37887  2.77519  2.98518  4.58477  3.61503
          0.02970  3.92729  4.64964  0.61958  0.77255  0.48576  0.95510
    116   3.13493  4.48435  4.63346  4.13132  3.27503  4.38288  4.78983  1.22225  3.95218  1.56466  3.13392  4.39175  4.66785  4.22511  4.13986  3.76505  3.38794  1.81707  5.26469  4.05204    119 - -
          2.68618  4.42225  2.77519  2.73123  3.46354  2.40513  3.72494  3.29354  2.67741  2.69355  4.24690  2.90347  2.73739  3.18146  2.89801  2.37887  2.77519  2.98518  4.58477  3.61503
          0.02970  3.92729  4.64964  0.61958  0.77255  0.48576  0.95510
    117   2.60762  4.72902  2.63218  2.08060  4.25506  3.19449  3.79340  3.68282  2.64756  3.31881  4.18010  2.91780  3.79079  2.98761  3.06280  1.54584  2.94558  3.30145  5.52793  4.18591    120 - -
          2.68618  4.42225  2.77519  2.73123  3.46354  2.40513  3.72494  3.29354  2.67741  2.69355  4.24690  2.90347  2.73739  3.18146  2.89801  2.37887  2.77519  2.98518  4.58477  3.61503
          0.02970  3.92729  4.64964  0.61958  0.77255  0.48576  0.95510
    118   3.42723  4.78235  4.17536  3.89493  2.72313  3.79186  3.96781  3.45306  3.61592  2.83853  4.08434  4.03289  4.31415  4.00069  3.73466  3.63042  3.73038  3.34492  0.78165  2.72235    121 - -
          2.68618  4.42225  2.77519  2.73123  3.46354  2.40513  3.72494  3.29354  2.67741  2.69355  4.24690  2.90347  2.73739  3.18146  2.89801  2.37887  2.77519  2.98518  4.58477  3.61503
          0.02970  3.92729  4.64964  0.61958  0.77255  0.48576  0.95510
    119   2.99999  4.41965  4.43549  3.94385  3.34596  4.16215  4.65829  1.92204  3.78267  1.57495  3.22332  4.19909  4.52746  4.08175  3.99755  3.54276  3.27495  1.27327  5.25582  4.02757    122 - -
          2.68618  4.42225  2.77519  2.73123  3.46354  2.40513  3.72494  3.29354  2.67741  2.69355  4.24690  2.90347  2.73739  3.18146  2.89801  2.37887  2.77519  2.98518  4.58477  3.61503
          0.02970  3.92729  4.64964  0.61958  0.77255  0.48576  0.95510
    120   3.32821  4.71388  4.31385  4.03873  0.92613  4.00521  3.90175  2.84511  3.94437  2.20252  3.56715  4.08100  4.46254  4.09724  4.05056  3.59534  3.62936  2.83983  4.13454  2.49467    123 - -
          2.68618  4.42225  2.77519  2.73123  3.46354  2.40513  3.72494  3.29354  2.67741  2.69355  4.24690  2.90347  2.73739  3.18146  2.89801  2.37887  2.77519  2.98518  4.58477  3.61503
          0.02970  3.92729  4.64964  0.61958  0.77255  0.48576  0.95510
    121   2.73360  4.50371  3.41860  3.32491  4.46642  0.64931  4.44193  4.07928  3.51365  3.72657  4.70268  3.58286  3.89661  3.83345  3.74377  2.90706  3.21909  3.59701  5.54719  4.57014    124 - -
          2.68618  4.42225  2.77519  2.73123  3.46354  2.40513  3.72494  3.29354  2.67741  2.69355  4.24690  2.90347  2.73739  3.18146  2.89801  2.37887  2.77519  2.98518  4.58477  3.61503
          0.02970  3.92729  4.64964  0.61958  0.77255  0.48576  0.95510
    122   3.04858  5.18523  0.84252  2.36957  4.56962  3.25227  3.97950  4.17028  3.07402  3.76884  4.74810  2.92871  3.90894  3.21871  3.59772  3.00472  3.38830  3.80362  5.72757  4.43341    125 - -
          2.68618  4.42225  2.77519  2.73123  3.46354  2.40513  3.72494  3.29354  2.67741  2.69355  4.24690  2.90347  2.73739  3.18146  2.89801  2.37887  2.77519  2.98518  4.58477  3.61503
          0.02970  3.92729  4.64964  0.61958  0.77255  0.48576  0.95510
    123   1.50833  4.59678  2.78927  2.16213  4.12944  3.21543  3.84929  3.38903  2.71267  3.14125  4.04409  3.01101  3.80925  3.06113  3.10573  2.66320  2.91587  3.06068  5.45607  4.15605    126 - -
          2.68618  4.42225  2.77519  2.73123  3.46354  2.40513  3.72494  3.29354  2.67741  2.69355  4.24690  2.90347  2.73739  3.18146  2.89801  2.37887  2.77519  2.98518  4.58477  3.61503
          0.02970  3.92729  4.64964  0.61958  0.77255  0.48576  0.95510
    124   1.84707  4.15273  3.32056  3.06889  4.22209  2.92167  4.16539  3.57778  3.13149  3.32663  4.18861  3.24796  3.66805  3.44141  3.43762  1.27836  2.69670  3.07622  5.58570  4.34891    127 - -
          2.68618  4.42225  2.77519  2.73123  3.46354  2.40513  3.72494  3.29354  2.67741  2.69355  4.24690  2.90347  2.73739  3.18146  2.89801  2.37887  2.77519  2.98518  4.58477  3.61503
          0.02970  3.92729  4.64964  0.61958  0.77255  0.48576  0.95510
    125   2.66629  4.37661  3.62878  3.12805  3.58073  3.54867  3.99401  2.56672  2.79830  2.48661  3.55176  3.45931  4.02827  3.30455  2.51773  2.91679  2.95961  1.50039  5.10247  3.85025    128 - -
          2.68618  4.42225  2.77519  2.73123  3.46354  2.40513  3.72494  3.29354  2.67741  2.69355  4.24690  2.90347  2.73739  3.18146  2.89801  2.37887  2.77519  2.98518  4.58477  3.61503
          0.02970  3.92729  4.64964  0.61958  0.77255  0.48576  0.95510
    126   2.53007  4.62288  2.67117  2.50108  4.25453  3.11405  3.85897  3.80311  2.74124  3.42888  4.28382  1.55653  3.76307  3.07183  3.14325  2.16222  2.91669  3.35859  5.55381  4.18366    129 - -
          2.68618  4.42225  2.77519  2.73123  3.46354  2.40513  3.72494  3.29354  2.67741  2.69355  4.24690  2.90347  2.73739  3.18146  2.89801  2.37887  2.77519  2.98518  4.58477  3.61503
          0.02970  3.92729  4.64964  0.61958  0.77255  0.48576  0.95510
    127   2.79860  5.09744  2.76582  2.39433  4.44201  3.40449  3.60531  3.87407  1.73978  3.37656  4.20289  2.25156  3.85694  2.36966  2.51330  2.77179  3.02360  3.51251  5.49936  4.18378    130 - -
          2.68618  4.42225  2.77519  2.73123  3.46354  2.40513  3.72494  3.29354  2.67741  2.69355  4.24690  2.90347  2.73739  3.18146  2.89801  2.37887  2.77519  2.98518  4.58477  3.61503
          0.02970  3.92729  4.64964  0.61958  0.77255  0.48576  0.95510
    128   2.34210  4.26326  3.25417  3.07239  4.13092  2.99213  4.18078  3.66090  3.14985  3.37687  4.29834  3.28847  3.73543  3.49488  3.43426  1.01133  2.82632  3.18401  5.49901  4.21471    131 - -
          2.68618  4.42225  2.77519  2.73123  3.46354  2.40513  3.72494  3.29354  2.67741  2.69355  4.24690  2.90347  2.73739  3.18146  2.89801  2.37887  2.77519  2.98518  4.58477  3.61503
          0.02970  3.92729  4.64964  0.61958  0.77255  0.48576  0.95510
    129   2.89882  5.39527  1.87228  1.28915  4.68732  3.20839  3.73764  4.18365  2.72465  3.71423  4.57309  2.68781  3.81869  2.90652  3.28870  2.79942  3.18509  3.77868  5.86931  4.39910    132 - -
          2.68618  4.42225  2.77519  2.73123  3.46354  2.40513  3.72494  3.29354  2.67741  2.69355  4.24690  2.90347  2.73739  3.18146  2.89801  2.37887  2.77519  2.98518  4.58477  3.61503
          0.02970  3.92729  4.64964  0.61958  0.77255  0.48576  0.95510
    130   3.23148  4.60603  4.52206  4.05125  1.58967  4.27482  4.13484  2.39006  3.90543  1.35691  3.07291  4.18975  4.56129  4.04350  4.04173  3.64166  3.46908  2.45742  4.40350  2.86673    133 - -
          2.68618  4.42225  2.77519  2.73123  3.46354  2.40513  3.72494  3.29354  2.67741  2.69355  4.24690  2.90347  2.73739  3.18146  2.89801  2.37887  2.77519  2.98518  4.58477  3.61503
          0.02970  3.92729  4.64964  0.61958  0.77255  0.48576  0.95510
    131   1.83585  4.18675  3.24572  3.06019  4.31050  1.33333  4.21063  3.67228  3.20505  3.41565  4.28242  3.25487  3.68257  3.49476  3.50848  2.42477  2.74424  3.15181  5.64130  4.43585    134 - -
          2.68618  4.42225  2.77519  2.73123  3.46354  2.40513  3.72494  3.29354  2.67741  2.69355  4.24690  2.90347  2.73739  3.18146  2.89801  2.37887  2.77519  2.98518  4.58477  3.61503
          0.02970  3.92729  4.64964  0.61958  0.77255  0.48576  0.95510
    132   2.83936  4.53329  3.67559  3.14161  3.39494  3.69821  3.94184  2.72511  2.67748  1.39892  3.40910  3.49811  4.10757  3.25535  2.40984  3.06560  3.08698  2.63384  4.98875  3.71600    135 - -
          2.68618  4.42225  2.77519  2.73123  3.46354  2.40513  3.72494  3.29354  2.67741  2.69355  4.24690  2.90347  2.73739  3.18146  2.89801  2.37887  2.77519  2.98518  4.58477  3.61503
          0.02970  3.92729  4.64964  0.61958  0.77255  0.48576  0.95510
    133   3.00306  4.37886  4.57134  4.08501  3.50978  4.24851  4.83478  1.57786  3.95815  2.04836  3.34500  4.32161  4.61260  4.25212  4.17877  3.63634  3.28234  1.09976  5.43496  4.21020    136 - -
          2.68618  4.42225  2.77519  2.73123  3.46354  2.40513  3.72494  3.29354  2.67741  2.69355  4.24690  2.90347  2.73739  3.18146  2.89801  2.37887  2.77519  2.98518  4.58477  3.61503
          0.02970  3.92729  4.64964  0.61958  0.77255  0.48576  0.95510
    134   2.85131  4.37869  4.20114  3.86591  3.59019  3.78054  4.65817  2.04793  3.73453  2.26768  3.54698  4.04695  4.33795  4.09036  3.94175  3.28747  3.21150  0.95855  5.38390  4.11894    137 - -
          2.68618  4.42225  2.77519  2.73123  3.46354  2.40513  3.72494  3.29354  2.67741  2.69355  4.24690  2.90347  2.73739  3.18146  2.89801  2.37887  2.77519  2.98518  4.58477  3.61503
          0.02970  3.92729  4.64964  0.61958  0.77255  0.48576  0.95510
    135   3.06732  4.90278  3.56356  3.06312  4.27125  3.54491  3.86409  3.81668  2.25966  3.32264  4.32131  3.41872  4.04475  3.08163  0.89786  3.14880  3.32949  3.53824  5.33203  4.18661    138 - -
          2.68618  4.42225  2.77519  2.73123  3.46354  2.40513  3.72494  3.29354  2.67741  2.69355  4.24690  2.90347  2.73739  3.18146  2.89801  2.37887  2.77519  2.98518  4.58477  3.61503
          0.02970  3.92729  4.64964  0.61958  0.77255  0.48576  0.95510
    136   3.11008  4.56299  4.37384  3.84745  3.08318  4.20004  4.51373  2.21922  3.62688  1.39325  1.63803  4.14720  4.49917  3.91707  3.82537  3.55757  3.35526  2.28323  5.04965  3.86629    139 - -
          2.68618  4.42225  2.77519  2.73123  3.46354  2.40513  3.72494  3.29354  2.67741  2.69355  4.24690  2.90347  2.73739  3.18146  2.89801  2.37887  2.77519  2.98518  4.58477  3.61503
          0.02970  3.92729  4.64964  0.61958  0.77255  0.48576  0.95510
    137   3.23283  4.79446  3.74324  3.39183  2.17006  3.93250  2.84952  3.40321  3.22003  2.83461  3.96017  3.58979  4.32955  3.54527  3.44894  3.31389  3.47110  3.23172  3.81551  1.13350    140 - -
          2.68618  4.42225  2.77519  2.73123  3.46354  2.40513  3.72494  3.29354  2.67741  2.69355  4.24690  2.90347  2.73739  3.18146  2.89801  2.37887  2.77519  2.98518  4.58477  3.61503
          0.02970  3.92729  4.64964  0.61958  0.77255  0.48576  0.95510
    138   3.23965  4.61890  4.56616  4.06988  2.29799  4.33906  4.39980  2.27262  3.92594  0.99274  2.95044  4.28763  4.59829  4.08046  4.07628  3.70720  3.47496  2.37319  4.71033  3.30557    141 - -
          2.68618  4.42225  2.77519  2.73123  3.46354  2.40513  3.72494  3.29354  2.67741  2.69355  4.24690  2.90347  2.73739  3.18146  2.89801  2.37887  2.77519  2.98518  4.58477  3.61503
          0.02970  3.92729  4.64964  0.61958  0.77255  0.48576  0.95510
    139   2.34210  4.26326  3.25417  3.07239  4.13092  2.99213  4.18078  3.66090  3.14985  3.37687  4.29834  3.28847  3.73543  3.49488  3.43426  1.01133  2.82632  3.18401  5.49901  4.21471    142 - -
          2.68618  4.42225  2.77519  2.73123  3.46354  2.40513  3.72494  3.29354  2.67741  2.69355  4.24690  2.90347  2.73739  3.18146  2.89801  2.37887  2.77519  2.98518  4.58477  3.61503
          0.02970  3.92729  4.64964  0.61958  0.77255  0.48576  0.95510
    140   2.18420  2.73656  3.72491  3.34724  3.97030  2.94902  4.21886  3.30417  3.25680  3.09371  3.97989  3.39497  3.68566  3.56157  3.51207  1.29035  2.66270  2.87609  5.39188  4.17255    143 - -
          2.68618  4.42225  2.77519  2.73123  3.46354  2.40513  3.72494  3.29354  2.67741  2.69355  4.24690  2.90347  2.73739  3.18146  2.89801  2.37887  2.77519  2.98518  4.58477  3.61503
          0.02970  3.92729  4.64964  0.61958  0.77255  0.48576  0.95510
    141   2.92434  4.91181  2.93924  2.69470  4.08765  3.40226  3.85353  3.72668  2.51168  3.22361  4.24981  3.15496  3.95643  1.13970  2.79484  2.96972  3.22121  3.45291  5.34991  4.04724    144 - -
          2.68618  4.42225  2.77519  2.73123  3.46354  2.40513  3.72494  3.29354  2.67741  2.69355  4.24690  2.90347  2.73739  3.18146  2.89801  2.37887  2.77519  2.98518  4.58477  3.61503
          0.02970  3.92729  4.64964  0.61958  0.77255  0.48576  0.95510
    142   1.38922  4.13585  3.56982  3.18939  3.90904  2.82531  4.15083  2.97951  3.15278  2.91528  3.84984  3.36491  3.75979  3.46330  3.44812  2.50054  2.72188  2.19011  5.36084  4.14273    145 - -
          2.68618  4.42225  2.77519  2.73123  3.46354  2.40513  3.72494  3.29354  2.67741  2.69355  4.24690  2.90347  2.73739  3.18146  2.89801  2.37887  2.77519  2.98518  4.58477  3.61503
          0.02970  3.92729  4.64964  0.61958  0.77255  0.48576  0.95510
    143   3.04772  4.40439  4.63844  4.15253  3.46265  4.31415  4.87992  1.17250  4.01951  1.96368  3.28893  4.38725  4.65468  4.29991  4.22606  3.70513  3.32144  1.48097  5.42601  4.21623    146 - -
          2.68618  4.42225  2.77519  2.73123  3.46354  2.40513  3.72494  3.29354  2.67741  2.69355  4.24690  2.90347  2.73739  3.18146  2.89801  2.37887  2.77519  2.98518  4.58477  3.61503
          0.02970  3.92729  4.64964  0.61958  0.77255  0.48576  0.95510
    144   2.85174  4.92494  3.33037  2.69013  4.22433  3.57525  3.59768  3.58609  1.57569  2.61730  4.00904  3.12195  3.94538  2.75089  1.92418  2.88694  3.04343  3.29914  5.30159  4.07509    147 - -
          2.68618  4.42225  2.77519  2.73123  3.46354  2.40513  3.72494  3.29354  2.67741  2.69355  4.24690  2.90347  2.73739  3.18146  2.89801  2.37887  2.77519  2.98518  4.58477  3.61503
          0.02970  3.92729  4.64964  0.61958  0.77255  0.48576  0.95510
    145   3.21675  4.66273  4.27747  3.91752  3.15669  4.05174  4.55605  2.36368  3.68473  0.81056  3.16243  4.18769  4.47763  4.03995  3.85186  3.62890  3.50848  2.41526  5.05592  3.79192    148 - -
          2.68618  4.42225  2.77519  2.73123  3.46354  2.40513  3.72494  3.29354  2.67741  2.69355  4.24690  2.90347  2.73739  3.18146  2.89801  2.37887  2.77519  2.98518  4.58477  3.61503
          0.02970  3.92729  4.64964  0.61958  0.77255  0.48576  0.95510
    146   2.45908  4.20772  3.64498  3.29357  3.73235  2.52226  4.21122  2.61219  3.24424  2.68912  3.71599  3.50288  3.91365  3.57378  3.51287  2.71930  2.85762  1.35347  5.26050  4.02430    149 - -
          2.68618  4.42225  2.77519  2.73123  3.46354  2.40513  3.72494  3.29354  2.67741  2.69355  4.24690  2.90347  2.73739  3.18146  2.89801  2.37887  2.77519  2.98518  4.58477  3.61503
          0.02970  3.92729  4.64964  0.61958  0.77255  0.48576  0.95510
    147   1.36030  4.17643  3.70990  3.33759  3.83413  3.18973  4.26816  2.65531  3.27149  2.70399  3.76549  3.49624  3.86534  3.59511  3.54682  2.62457  2.80867  2.02083  5.39162  4.16473    150 - -
          2.68618  4.42225  2.77519  2.73123  3.46354  2.40513  3.72494  3.29354  2.67741  2.69355  4.24690  2.90347  2.73739  3.18146  2.89801  2.37887  2.77519  2.98518  4.58477  3.61503
          0.02970  3.92729  4.64964  0.61958  0.77255  0.48576  0.95510
    148   2.76895  4.76740  2.73887  2.62984  4.13951  3.22078  3.96539  3.86163  2.87363  3.50227  4.45716  1.06458  3.87531  3.23819  3.23019  2.83402  3.15259  3.47830  5.43914  4.08387    151 - -
          2.68618  4.42225  2.77519  2.73123  3.46354  2.40513  3.72494  3.29354  2.67741  2.69355  4.24690  2.90347  2.73739  3.18146  2.89801  2.37887  2.77519  2.98518  4.58477  3.61503
          0.11986  3.92729  2.37238  0.61958  0.77255  0.48576  0.95510
    149   2.51100  4.20926  3.70820  3.36403  3.64782  2.99905  4.25295  2.38832  3.27838  2.54392  3.64122  3.57098  3.96653  3.63181  3.53021  2.80310  2.89984  1.28001  5.23471  3.98281    152 - -
          2.68618  4.42225  2.77519  2.73123  3.46354  2.40513  3.72494  3.29354  2.67741  2.69355  4.24690  2.90347  2.73739  3.18146  2.89801  2.37887  2.77519  2.98518  4.58477  3.61503
          0.06272  3.83989  3.23658  0.61958  0.77255  0.56340  0.84227
    150   2.83448  4.81566  2.86504  2.62038  3.97556  3.32668  3.77760  3.59821  2.44587  3.10659  4.13774  3.07898  3.88024  1.34843  2.73063  2.88557  3.13223  3.33222  5.25936  3.94945    153 - -
          2.68618  4.42225  2.77519  2.73123  3.46354  2.40513  3.72494  3.29354  2.67741  2.69355  4.24690  2.90347  2.73739  3.18146  2.89801  2.37887  2.77519  2.98518  4.58477  3.61503
          0.03344  3.81061  4.53295  0.61958  0.77255  0.58673  0.81225
    151   1.10683  4.16361  3.40166  3.19166  3.99247  2.98947  4.22076  3.10892  3.20635  2.99318  4.03307  3.35632  3.72299  3.55356  3.46029  2.51507  2.78821  2.77415  5.42590  4.21955    154 - -
          2.68618  4.42225  2.77519  2.73123  3.46354  2.40513  3.72494  3.29354  2.67741  2.69355  4.24690  2.90347  2.73739  3.18146  2.89801  2.37887  2.77519  2.98518  4.58477  3.61503
          0.03344  3.81061  4.53295  0.61958  0.77255  0.58673  0.81225
    152   2.83448  4.81566  2.86504  2.62038  3.97556  3.32668  3.77760  3.59821  2.44587  3.10659  4.13774  3.07898  3.88024  1.34843  2.73063  2.88557  3.13223  3.33222  5.25936  3.94945    155 - -
          2.68618  4.42225  2.77519  2.73123  3.46354  2.40513  3.72494  3.29354  2.67741  2.69355  4.24690  2.90347  2.73739  3.18146  2.89801  2.37887  2.77519  2.98518  4.58477  3.61503
          0.03344  3.81061  4.53295  0.61958  0.77255  0.58673  0.81225
    153   2.59180  4.37178  3.25274  3.14509  4.28556  0.83132  4.26788  3.87130  3.31777  3.53296  4.50928  3.41739  3.76092  3.64707  3.55936  2.76219  3.06828  3.41170  5.39578  4.38584    156 - -
          2.68618  4.42225  2.77519  2.73123  3.46354  2.40513  3.72494  3.29354  2.67741  2.69355  4.24690  2.90347  2.73739  3.18146  2.89801  2.37887  2.77519  2.98518  4.58477  3.61503
          0.03344  3.81061  4.53295  0.61958  0.77255  0.58673  0.81225
    154   2.98303  4.42080  4.24494  3.85953  3.33397  3.99735  4.60008  1.15810  3.68635  1.93435  3.28066  4.11361  4.43577  4.04188  3.89008  3.48782  3.28385  1.84841  5.21098  3.94296    157 - -
          2.68618  4.42225  2.77519  2.73123  3.46354  2.40513  3.72494  3.29354  2.67741  2.69355  4.24690  2.90347  2.73739  3.18146  2.89801  2.37887  2.77519  2.98518  4.58477  3.61503
          0.03344  3.81061  4.53295  0.61958  0.77255  0.58673  0.81225
    155   2.75957  4.32075  4.03844  3.70103  3.50638  3.65836  4.51390  2.05834  3.56780  2.20521  3.48238  3.90038  4.22330  3.93269  3.78600  3.15910  3.12326  1.10694  5.27988  4.00701    158 - -
          2.68618  4.42225  2.77519  2.73123  3.46354  2.40513  3.72494  3.29354  2.67741  2.69355  4.24690  2.90347  2.73739  3.18146  2.89801  2.37887  2.77519  2.98518  4.58477  3.61503
          0.03344  3.81061  4.53295  0.61958  0.77255  0.58673  0.81225
    156   2.93140  4.75760  3.06929  2.82431  3.24439  3.39781  1.28003  3.62456  2.66921  3.12580  4.16498  3.23562  3.94763  3.19013  2.93798  3.00303  3.23321  3.36100  4.71006  3.19727    159 - -
          2.68618  4.42225  2.77519  2.73123  3.46354  2.40513  3.72494  3.29354  2.67741  2.69355  4.24690  2.90347  2.73739  3.18146  2.89801  2.37887  2.77519  2.98518  4.58477  3.61503
          0.03344  3.81061  4.53295  0.61958  0.77255  0.58673  0.81225
    157   2.38192  4.22639  3.37556  3.12635  3.91651  3.06729  4.14807  3.03620  3.06807  2.90182  3.95750  3.34472  3.76667  3.46637  3.32890  2.58266  1.28137  2.73781  5.35987  4.13356    160 - -
          2.68618  4.42225  2.77519  2.73123  3.46354  2.40513  3.72494  3.29354  2.67741  2.69355  4.24690  2.90347  2.73739  3.18146  2.89801  2.37887  2.77519  2.98518  4.58477  3.61503
          0.03344  3.81061  4.53295  0.61958  0.77255  0.58673  0.81225
    158   2.92535  5.04019  1.01104  2.30117  4.40950  3.16576  3.88010  3.98407  2.95311  3.60412  4.58222  2.85383  3.81437  3.12015  3.45976  2.89571  3.26311  3.63034  5.59003  4.29439    161 - -
          2.68618  4.42225  2.77519  2.73123  3.46354  2.40513  3.72494  3.29354  2.67741  2.69355  4.24690  2.90347  2.73739  3.18146  2.89801  2.37887  2.77519  2.98518  4.58477  3.61503
          0.03344  3.81061  4.53295  0.61958  0.77255  0.58673  0.81225
    159   2.64724  4.20641  3.73818  3.22489  3.26547  3.64480  3.98284  1.62817  3.04157  2.21095  3.28720  3.53635  4.04565  3.40685  3.30089  2.97445  2.90515  2.13319  4.81477  3.58431    162 - -
          2.68618  4.42225  2.77519  2.73123  3.46354  2.40513  3.72494  3.29354  2.67741  2.69355  4.24690  2.90347  2.73739  3.18146  2.89801  2.37887  2.77519  2.98518  4.58477  3.61503
          0.03344  3.81061  4.53295  0.61958  0.77255  0.58673  0.81225
    160   2.87408  4.98275  2.96864  2.56819  4.31763  3.44464  3.60335  3.73906  1.36119  3.25393  4.15637  3.02012  3.90086  2.57801  2.27974  2.88274  3.09539  3.43121  5.36992  4.12050    163 - -
          2.68618  4.42225  2.77519  2.73123  3.46354  2.40513  3.72494  3.29354  2.67741  2.69355  4.24690  2.90347  2.73739  3.18146  2.89801  2.37887  2.77519  2.98518  4.58477  3.61503
          0.03344  3.81061  4.53295  0.61958  0.77255  0.58673  0.81225
    161   2.67385  4.43996  3.27460  3.10582  4.10383  3.13104  4.18732  3.63455  3.15804  3.26767  4.31584  3.41808  0.95113  3.54877  3.40947  2.83972  3.11087  3.28686  5.30617  4.22412    164 - -
          2.68618  4.42225  2.77519  2.73123  3.46354  2.40513  3.72494  3.29354  2.67741  2.69355  4.24690  2.90347  2.73739  3.18146  2.89801  2.37887  2.77519  2.98518  4.58477  3.61503
          0.03344  3.81061  4.53295  0.61958  0.77255  0.58673  0.81225
    162   1.34400  4.14780  3.25495  2.98293  4.04851  2.94668  4.06926  3.31104  3.01665  3.09023  4.00917  3.20710  2.89625  3.34942  3.32300  2.41393  2.69273  2.90456  5.43209  4.20788    165 - -
          2.68618  4.42225  2.77519  2.73123  3.46354  2.40513  3.72494  3.29354  2.67741  2.69355  4.24690  2.90347  2.73739  3.18146  2.89801  2.37887  2.77519  2.98518  4.58477  3.61503
          0.03344  3.81061  4.53295  0.61958  0.77255  0.58673  0.81225
    163   2.67437  4.66660  2.67834  2.55828  4.02062  3.14417  3.87491  3.71898  2.77415  3.37334  4.33002  1.27257  3.79365  3.14870  3.12571  2.74466  3.05489  3.34746  5.33387  3.97429    166 - -
          2.68618  4.42225  2.77519  2.73123  3.46354  2.40513  3.72494  3.29354  2.67741  2.69355  4.24690  2.90347  2.73739  3.18146  2.89801  2.37887  2.77519  2.98518  4.58477  3.61503
          0.03344  3.81061  4.53295  0.61958  0.77255  0.58673  0.81225
    164   3.18159  4.60209  4.15339  3.85729  1.11877  3.88351  3.85323  2.71423  3.76615  2.09928  3.45447  3.95024  4.34446  3.95159  3.90114  3.45395  3.48319  2.70014  4.12289  2.49858    167 - -
          2.68618  4.42225  2.77519  2.73123  3.46354  2.40513  3.72494  3.29354  2.67741  2.69355  4.24690  2.90347  2.73739  3.18146  2.89801  2.37887  2.77519  2.98518  4.58477  3.61503
          0.03344  3.81061  4.53295  0.61958  0.77255  0.58673  0.81225
    165   3.08711  4.56852  4.08943  3.73043  3.11452  3.90225  4.40562  2.31693  3.49873  0.95542  3.15941  4.01173  4.34923  3.88193  3.68435  3.46794  3.38474  2.33792  4.96992  3.67850    168 - -
          2.68618  4.42225  2.77519  2.73123  3.46354  2.40513  3.72494  3.29354  2.67741  2.69355  4.24690  2.90347  2.73739  3.18146  2.89801  2.37887  2.77519  2.98518  4.58477  3.61503
          0.03344  3.81061  4.53295  0.61958  0.77255  0.58673  0.81225
    166   3.08711  4.56852  4.08943  3.73043  3.11452  3.90225  4.40562  2.31693  3.49873  0.95542  3.15941  4.01173  4.34923  3.88193  3.68435  3.46794  3.38474  2.33792  4.96992  3.67850    169 - -
          2.68618  4.42225  2.77519  2.73123  3.46354  2.40513  3.72494  3.29354  2.67741  2.69355  4.24690  2.90347  2.73739  3.18146  2.89801  2.37887  2.77519  2.98518  4.58477  3.61503
          0.03344  3.81061  4.53295  0.61958  0.77255  0.58673  0.81225
    167   3.08711  4.56852  4.08943  3.73043  3.11452  3.90225  4.40562  2.31693  3.49873  0.95542  3.15941  4.01173  4.34923  3.88193  3.68435  3.46794  3.38474  2.33792  4.96992  3.67850    170 - -
          2.68618  4.42225  2.77519  2.73123  3.46354  2.40513  3.72494  3.29354  2.67741  2.69355  4.24690  2.90347  2.73739  3.18146  2.89801  2.37887  2.77519  2.98518  4.58477  3.61503
          0.03344  3.81061  4.53295  0.61958  0.77255  0.58673  0.81225
    168   2.91748  4.87601  3.08921  2.72407  4.24825  3.41215  3.72848  3.67396  1.12641  3.25330  4.21940  3.15079  3.91797  2.92445  2.42494  2.96432  3.17607  3.38570  5.32944  4.13378    171 - -
          2.68618  4.42225  2.77519  2.73123  3.46354  2.40513  3.72494  3.29354  2.67741  2.69355  4.24690  2.90347  2.73739  3.18146  2.89801  2.37887  2.77519  2.98518  4.58477  3.61503
          0.03344  3.81061  4.53295  0.61958  0.77255  0.58673  0.81225
    169   2.92535  5.04019  1.01104  2.30117  4.40950  3.16576  3.88010  3.98407  2.95311  3.60412  4.58222  2.85383  3.81437  3.12015  3.45976  2.89571  3.26311  3.63034  5.59003  4.29439    172 - -
          2.68618  4.42225  2.77519  2.73123  3.46354  2.40513  3.72494  3.29354  2.67741  2.69355  4.24690  2.90347  2.73739  3.18146  2.89801  2.37887  2.77519  2.98518  4.58477  3.61503
          0.03344  3.81061  4.53295  0.61958  0.77255  0.58673  0.81225
    170   2.59180  4.37178  3.25274  3.14509  4.28556  0.83132  4.26788  3.87130  3.31777  3.53296  4.50928  3.41739  3.76092  3.64707  3.55936  2.76219  3.06828  3.41170  5.39578  4.38584    173 - -
          2.68618  4.42225  2.77519  2.73123  3.46354  2.40513  3.72494  3.29354  2.67741  2.69355  4.24690  2.90347  2.73739  3.18146  2.89801  2.37887  2.77519  2.98518  4.58477  3.61503
          0.03344  3.81061  4.53295  0.61958  0.77255  0.58673  0.81225
    171   2.93804  4.77886  3.42262  2.94849  4.11779  3.43613  3.78362  3.65634  2.21856  3.18366  4.18677  3.31230  3.94292  3.00818  1.07741  3.02597  3.20900  3.38330  5.22673  4.05991    174 - -
          2.68618  4.42225  2.77519  2.73123  3.46354  2.40513  3.72494  3.29354  2.67741  2.69355  4.24690  2.90347  2.73739  3.18146  2.89801  2.37887  2.77519  2.98518  4.58477  3.61503
          0.03344  3.81061  4.53295  0.61958  0.77255  0.58673  0.81225
    172   3.08711  4.56852  4.08943  3.73043  3.11452  3.90225  4.40562  2.31693  3.49873  0.95542  3.15941  4.01173  4.34923  3.88193  3.68435  3.46794  3.38474  2.33792  4.96992  3.67850    175 - -
          2.68618  4.42225  2.77519  2.73123  3.46354  2.40513  3.72494  3.29354  2.67741  2.69355  4.24690  2.90347  2.73739  3.18146  2.89801  2.37887  2.77519  2.98518  4.58477  3.61503
          0.03344  3.81061  4.53295  0.61958  0.77255  0.58673  0.81225
    173   3.18159  4.60209  4.15339  3.85729  1.11877  3.88351  3.85323  2.71423  3.76615  2.09928  3.45447  3.95024  4.34446  3.95159  3.90114  3.45395  3.48319  2.70014  4.12289  2.49858    176 - -
          2.68618  4.42225  2.77519  2.73123  3.46354  2.40513  3.72494  3.29354  2.67741  2.69355  4.24690  2.90347  2.73739  3.18146  2.89801  2.37887  2.77519  2.98518  4.58477  3.61503
          0.03344  3.81061  4.53295  0.61958  0.77255  0.58673  0.81225
    174   3.08711  4.56852  4.08943  3.73043  3.11452  3.90225  4.40562  2.31693  3.49873  0.95542  3.15941  4.01173  4.34923  3.88193  3.68435  3.46794  3.38474  2.33792  4.96992  3.67850    177 - -
          2.68618  4.42225  2.77519  2.73123  3.46354  2.40513  3.72494  3.29354  2.67741  2.69355  4.24690  2.90347  2.73739  3.18146  2.89801  2.37887  2.77519  2.98518  4.58477  3.61503
          0.03344  3.81061  4.53295  0.61958  0.77255  0.58673  0.81225
    175   2.59180  4.37178  3.25274  3.14509  4.28556  0.83132  4.26788  3.87130  3.31777  3.53296  4.50928  3.41739  3.76092  3.64707  3.55936  2.76219  3.06828  3.41170  5.39578  4.38584    178 - -
          2.68618  4.42225  2.77519  2.73123  3.46354  2.40513  3.72494  3.29354  2.67741  2.69355  4.24690  2.90347  2.73739  3.18146  2.89801  2.37887  2.77519  2.98518  4.58477  3.61503
          0.03344  3.81061  4.53295  0.61958  0.77255  0.58673  0.81225
    176   2.92535  5.04019  1.01104  2.30117  4.40950  3.16576  3.88010  3.98407  2.95311  3.60412  4.58222  2.85383  3.81437  3.12015  3.45976  2.89571  3.26311  3.63034  5.59003  4.29439    179 - -
          2.68618  4.42225  2.77519  2.73123  3.46354  2.40513  3.72494  3.29354  2.67741  2.69355  4.24690  2.90347  2.73739  3.18146  2.89801  2.37887  2.77519  2.98518  4.58477  3.61503
          0.03344  3.81061  4.53295  0.61958  0.77255  0.58673  0.81225
    177   3.18159  4.60209  4.15339  3.85729  1.11877  3.88351  3.85323  2.71423  3.76615  2.09928  3.45447  3.95024  4.34446  3.95159  3.90114  3.45395  3.48319  2.70014  4.12289  2.49858    180 - -
          2.68618  4.42225  2.77519  2.73123  3.46354  2.40513  3.72494  3.29354  2.67741  2.69355  4.24690  2.90347  2.73739  3.18146  2.89801  2.37887  2.77519  2.98518  4.58477  3.61503
          0.06636  3.81061  3.16845  0.61958  0.77255  0.58673  0.81225
    178   2.55632  4.33779  3.21052  3.09968  4.23759  0.88964  4.22312  3.81674  3.26781  3.48222  4.45945  3.37555  3.72591  3.59993  3.51162  2.72606  3.03040  3.36349  5.35494  4.33728    181 - -
          2.68618  4.42225  2.77519  2.73123  3.46354  2.40513  3.72494  3.29354  2.67741  2.69355  4.24690  2.90347  2.73739  3.18146  2.89801  2.37887  2.77519  2.98518  4.58477  3.61503
          0.03454  3.77879  4.50113  0.61958  0.77255  0.61074  0.78296
    179   2.36735  4.21122  3.34955  3.10061  3.89048  3.05270  4.12446  3.00641  3.04167  2.87306  3.93210  3.32318  3.75011  3.44199  3.30317  2.56788  1.34162  2.71150  5.33681  4.10796    182 - -
          2.68618  4.42225  2.77519  2.73123  3.46354  2.40513  3.72494  3.29354  2.67741  2.69355  4.24690  2.90347  2.73739  3.18146  2.89801  2.37887  2.77519  2.98518  4.58477  3.61503
          0.03454  3.77879  4.50113  0.61958  0.77255  0.61074  0.78296
    180   3.11693  4.64389  3.70187  3.41621  2.30634  3.72245  3.58312  3.13965  3.27641  2.61718  3.82533  3.61167  4.19982  3.60506  3.47831  3.26210  3.40393  3.00616  3.94562  1.13730    183 - -
          2.68618  4.42225  2.77519  2.73123  3.46354  2.40513  3.72494  3.29354  2.67741  2.69355  4.24690  2.90347  2.73739  3.18146  2.89801  2.37887  2.77519  2.98518  4.58477  3.61503
          0.03454  3.77879  4.50113  0.61958  0.77255  0.61074  0.78296
    181   2.88652  4.91751  3.26696  2.70691  4.29435  3.50669  3.57692  3.68090  1.77674  3.19918  4.09757  3.11140  3.92253  2.73703  1.49360  2.91880  3.09033  3.38337  5.29792  4.10005    184 - -
          2.68618  4.42225  2.77519  2.73123  3.46354  2.40513  3.72494  3.29354  2.67741  2.69355  4.24690  2.90347  2.73739  3.18146  2.89801  2.37887  2.77519  2.98518  4.58477  3.61503
          0.03454  3.77879  4.50113  0.61958  0.77255  0.61074  0.78296
    182   2.74963  4.29646  3.98305  3.54318  3.44057  3.76742  4.38236  1.43896  3.39017  2.09278  3.33354  3.81619  4.23929  3.75318  3.64106  3.16166  2.67640  1.85822  5.21625  3.97921    185 - -
          2.68618  4.42225  2.77519  2.73123  3.46354  2.40513  3.72494  3.29354  2.67741  2.69355  4.24690  2.90347  2.73739  3.18146  2.89801  2.37887  2.77519  2.98518  4.58477  3.61503
          0.03454  3.77879  4.50113  0.61958  0.77255  0.61074  0.78296
    183   2.65006  4.63884  2.66521  2.54266  3.98801  3.12436  3.85311  3.68083  2.75042  3.33936  4.29735  1.33577  3.77297  3.12806  3.09982  2.72237  3.03028  3.31258  5.30522  3.94490    186 - -
          2.68618  4.42225  2.77519  2.73123  3.46354  2.40513  3.72494  3.29354  2.67741  2.69355  4.24690  2.90347  2.73739  3.18146  2.89801  2.37887  2.77519  2.98518  4.58477  3.61503
          0.03454  3.77879  4.50113  0.61958  0.77255  0.61074  0.78296
    184   2.65006  4.63884  2.66521  2.54266  3.98801  3.12436  3.85311  3.68083  2.75042  3.33936  4.29735  1.33577  3.77297  3.12806  3.09982  2.72237  3.03028  3.31258  5.30522  3.94490    187 - -
          2.68618  4.42225  2.77519  2.73123  3.46354  2.40513  3.72494  3.29354  2.67741  2.69355  4.24690  2.90347  2.73739  3.18146  2.89801  2.37887  2.77519  2.98518  4.58477  3.61503
          0.03454  3.77879  4.50113  0.61958  0.77255  0.61074  0.78296
    185   2.27376  4.19135  3.12948  2.94370  3.98404  2.92317  4.05479  3.49522  3.01093  3.22385  4.15992  3.18181  3.65483  3.36836  3.29797  1.24185  2.74737  3.05110  5.36476  4.06770    188 - -
          2.68618  4.42225  2.77519  2.73123  3.46354  2.40513  3.72494  3.29354  2.67741  2.69355  4.24690  2.90347  2.73739  3.18146  2.89801  2.37887  2.77519  2.98518  4.58477  3.61503
          0.03454  3.77879  4.50113  0.61958  0.77255  0.61074  0.78296
    186   2.73462  4.30610  3.99289  3.65598  3.48459  3.62363  4.47478  2.06536  3.52215  2.19018  3.46708  3.85997  4.19140  3.89003  3.74310  3.12354  3.09978  1.15268  5.25214  3.97658    189 - -
          2.68618  4.42225  2.77519  2.73123  3.46354  2.40513  3.72494  3.29354  2.67741  2.69355  4.24690  2.90347  2.73739  3.18146  2.89801  2.37887  2.77519  2.98518  4.58477  3.61503
          0.03454  3.77879  4.50113  0.61958  0.77255  0.61074  0.78296
    187   2.55632  4.33779  3.21052  3.09968  4.23759  0.88964  4.22312  3.81674  3.26781  3.48222  4.45945  3.37555  3.72591  3.59993  3.51162  2.72606  3.03040  3.36349  5.35494  4.33728    190 - -
          2.68618  4.42225  2.77519  2.73123  3.46354  2.40513  3.72494  3.29354  2.67741  2.69355  4.24690  2.90347  2.73739  3.18146  2.89801  2.37887  2.77519  2.98518  4.58477  3.61503
          0.03454  3.77879  4.50113  0.61958  0.77255  0.61074  0.78296
    188   2.62569  4.63494  3.09063  2.64372  4.07180  3.29894  3.68720  3.50800  2.27881  3.09427  3.98632  3.06544  2.49882  2.87858  1.86099  2.70602  2.91723  3.18023  5.26860  4.02160    191 - -
          2.68618  4.42225  2.77519  2.73123  3.46354  2.40513  3.72494  3.29354  2.67741  2.69355  4.24690  2.90347  2.73739  3.18146  2.89801  2.37887  2.77519  2.98518  4.58477  3.61503
          0.03454  3.77879  4.50113  0.61958  0.77255  0.61074  0.78296
    189   1.15804  4.15025  3.37106  3.16120  3.96223  2.97659  4.19382  3.07418  3.17507  2.95964  4.00443  3.33338  3.70724  3.52565  3.43034  2.50267  2.77367  2.74512  5.39898  4.18933    192 - -
          2.68618  4.42225  2.77519  2.73123  3.46354  2.40513  3.72494  3.29354  2.67741  2.69355  4.24690  2.90347  2.73739  3.18146  2.89801  2.37887  2.77519  2.98518  4.58477  3.61503
          0.03454  3.77879  4.50113  0.61958  0.77255  0.61074  0.78296
    190   2.95816  4.40676  4.19649  3.81111  3.31400  3.96015  4.55849  1.20252  3.63713  1.92282  3.26757  4.06967  4.40301  3.99689  3.84458  3.44878  3.26017  1.85231  5.18327  3.91141    193 - -
          2.68618  4.42225  2.77519  2.73123  3.46354  2.40513  3.72494  3.29354  2.67741  2.69355  4.24690  2.90347  2.73739  3.18146  2.89801  2.37887  2.77519  2.98518  4.58477  3.61503
          0.03454  3.77879  4.50113  0.61958  0.77255  0.61074  0.78296
    191   2.00789  4.15774  3.08066  2.91382  4.18129  1.46929  4.08952  3.54585  3.06423  3.29553  4.19068  3.15282  3.62279  3.37618  3.36823  2.39605  2.71030  3.06460  5.50771  4.29289    194 - -
          2.68618  4.42225  2.77519  2.73123  3.46354  2.40513  3.72494  3.29354  2.67741  2.69355  4.24690  2.90347  2.73739  3.18146  2.89801  2.37887  2.77519  2.98518  4.58477  3.61503
          0.03454  3.77879  4.50113  0.61958  0.77255  0.61074  0.78296
    192   2.36735  4.21122  3.34955  3.10061  3.89048  3.05270  4.12446  3.00641  3.04167  2.87306  3.93210  3.32318  3.75011  3.44199  3.30317  2.56788  1.34162  2.71150  5.33681  4.10796    195 - -
          2.68618  4.42225  2.77519  2.73123  3.46354  2.40513  3.72494  3.29354  2.67741  2.69355  4.24690  2.90347  2.73739  3.18146  2.89801  2.37887  2.77519  2.98518  4.58477  3.61503
          0.03454  3.77879  4.50113  0.61958  0.77255  0.61074  0.78296
    193   2.63625  4.40607  3.23384  3.06165  4.05973  3.09902  4.14471  3.58346  3.11134  3.21963  4.26750  3.37641  1.02193  3.50315  3.36523  2.80148  3.07113  3.23933  5.26965  4.18009    196 - -
          2.68618  4.42225  2.77519  2.73123  3.46354  2.40513  3.72494  3.29354  2.67741  2.69355  4.24690  2.90347  2.73739  3.18146  2.89801  2.37887  2.77519  2.98518  4.58477  3.61503
          0.03454  3.77879  4.50113  0.61958  0.77255  0.61074  0.78296
    194   2.55632  4.33779  3.21052  3.09968  4.23759  0.88964  4.22312  3.81674  3.26781  3.48222  4.45945  3.37555  3.72591  3.59993  3.51162  2.72606  3.03040  3.36349  5.35494  4.33728    197 - -
          2.68618  4.42225  2.77519  2.73123  3.46354  2.40513  3.72494  3.29354  2.67741  2.69355  4.24690  2.90347  2.73739  3.18146  2.89801  2.37887  2.77519  2.98518  4.58477  3.61503
          0.03454  3.77879  4.50113  0.61958  0.77255  0.61074  0.78296
    195   3.11693  4.64389  3.70187  3.41621  2.30634  3.72245  3.58312  3.13965  3.27641  2.61718  3.82533  3.61167  4.19982  3.60506  3.47831  3.26210  3.40393  3.00616  3.94562  1.13730    198 - -
          2.68618  4.42225  2.77519  2.73123  3.46354  2.40513  3.72494  3.29354  2.67741  2.69355  4.24690  2.90347  2.73739  3.18146  2.89801  2.37887  2.77519  2.98518  4.58477  3.61503
          0.03454  3.77879  4.50113  0.61958  0.77255  0.61074  0.78296
    196   2.87672  4.96064  2.45715  1.16700  4.29597  3.21713  3.79966  3.73128  2.66866  3.36497  4.34620  2.88832  3.81818  3.01929  3.06537  2.87069  3.18129  3.42600  5.48559  4.21110    199 - -
          2.68618  4.42225  2.77519  2.73123  3.46354  2.40513  3.72494  3.29354  2.67741  2.69355  4.24690  2.90347  2.73739  3.18146  2.89801  2.37887  2.77519  2.98518  4.58477  3.61503
          0.03454  3.77879  4.50113  0.61958  0.77255  0.61074  0.78296
    197   2.63625  4.40607  3.23384  3.06165  4.05973  3.09902  4.14471  3.58346  3.11134  3.21963  4.26750  3.37641  1.02193  3.50315  3.36523  2.80148  3.07113  3.23933  5.26965  4.18009    200 - -
          2.68618  4.42225  2.77519  2.73123  3.46354  2.40513  3.72494  3.29354  2.67741  2.69355  4.24690  2.90347  2.73739  3.18146  2.89801  2.37887  2.77519  2.98518  4.58477  3.61503
          0.03454  3.77879  4.50113  0.61958  0.77255  0.61074  0.78296
    198   2.63625  4.40607  3.23384  3.06165  4.05973  3.09902  4.14471  3.58346  3.11134  3.21963  4.26750  3.37641  1.02193  3.50315  3.36523  2.80148  3.07113  3.23933  5.26965  4.18009    201 - -
          2.68618  4.42225  2.77519  2.73123  3.46354  2.40513  3.72494  3.29354  2.67741  2.69355  4.24690  2.90347  2.73739  3.18146  2.89801  2.37887  2.77519  2.98518  4.58477  3.61503
          0.03454  3.77879  4.50113  0.61958  0.77255  0.61074  0.78296
    199   2.87672  4.96064  2.45715  1.16700  4.29597  3.21713  3.79966  3.73128  2.66866  3.36497  4.34620  2.88832  3.81818  3.01929  3.06537  2.87069  3.18129  3.42600  5.48559  4.21110    202 - -
          2.68618  4.42225  2.77519  2.73123  3.46354  2.40513  3.72494  3.29354  2.67741  2.69355  4.24690  2.90347  2.73739  3.18146  2.89801  2.37887  2.77519  2.98518  4.58477  3.61503
          0.03454  3.77879  4.50113  0.61958  0.77255  0.61074  0.78296
    200   2.84737  4.89112  3.18089  2.66580  4.19274  3.47557  3.58570  3.64931  1.98086  3.15296  4.06456  3.08396  3.90512  2.45260  1.54490  2.88148  3.06356  3.35570  5.27325  4.03575    203 - -
          2.68618  4.42225  2.77519  2.73123  3.46354  2.40513  3.72494  3.29354  2.67741  2.69355  4.24690  2.90347  2.73739  3.18146  2.89801  2.37887  2.77519  2.98518  4.58477  3.61503
          0.03454  3.77879  4.50113  0.61958  0.77255  0.61074  0.78296
    201   2.63625  4.40607  3.23384  3.06165  4.05973  3.09902  4.14471  3.58346  3.11134  3.21963  4.26750  3.37641  1.02193  3.50315  3.36523  2.80148  3.07113  3.23933  5.26965  4.18009    204 - -
          2.68618  4.42225  2.77519  2.73123  3.46354  2.40513  3.72494  3.29354  2.67741  2.69355  4.24690  2.90347  2.73739  3.18146  2.89801  2.37887  2.77519  2.98518  4.58477  3.61503
          0.03454  3.77879  4.50113  0.61958  0.77255  0.61074  0.78296
    202   3.14293  4.57346  4.10894  3.80803  1.17885  3.84986  3.84268  2.68094  3.71795  2.07421  3.42697  3.91501  4.31258  3.91267  3.86081  3.41615  3.44507  2.66421  4.12425  2.50493    205 - -
          2.68618  4.42225  2.77519  2.73123  3.46354  2.40513  3.72494  3.29354  2.67741  2.69355  4.24690  2.90347  2.73739  3.18146  2.89801  2.37887  2.77519  2.98518  4.58477  3.61503
          0.03454  3.77879  4.50113  0.61958  0.77255  0.61074  0.78296
    203   2.77522  4.90006  2.77691  2.45169  3.87451  3.36892  3.02775  3.63474  2.23991  3.15802  4.06026  2.93719  3.84736  1.84681  2.54935  2.78660  3.01738  3.32828  5.16530  3.76097    206 - -
          2.68618  4.42225  2.77519  2.73123  3.46354  2.40513  3.72494  3.29354  2.67741  2.69355  4.24690  2.90347  2.73739  3.18146  2.89801  2.37887  2.77519  2.98518  4.58477  3.61503
          0.03454  3.77879  4.50113  0.61958  0.77255  0.61074  0.78296
    204   1.58831  4.06756  3.32767  3.01327  4.04085  2.89317  4.05971  3.28577  3.01935  3.09577  3.97004  3.19683  3.61398  3.33905  3.32486  2.08716  2.18266  2.85405  5.42281  4.20509    207 - -
          2.68618  4.42225  2.77519  2.73123  3.46354  2.40513  3.72494  3.29354  2.67741  2.69355  4.24690  2.90347  2.73739  3.18146  2.89801  2.37887  2.77519  2.98518  4.58477  3.61503
          0.03454  3.77879  4.50113  0.61958  0.77255  0.61074  0.78296
    205   2.52504  4.34592  3.26691  2.85961  3.39550  3.33033  3.81511  2.86800  2.76331  2.60752  3.61325  3.22336  3.85739  3.15786  3.08111  2.70619  1.86888  2.63840  4.90494  2.98953    208 - -
          2.68618  4.42225  2.77519  2.73123  3.46354  2.40513  3.72494  3.29354  2.67741  2.69355  4.24690  2.90347  2.73739  3.18146  2.89801  2.37887  2.77519  2.98518  4.58477  3.61503
          0.03454  3.77879  4.50113  0.61958  0.77255  0.61074  0.78296
    206   2.60231  4.71422  2.01481  2.33187  4.33144  1.71394  3.81319  3.82086  2.80430  3.44357  4.31618  2.83592  3.71900  3.02717  3.27791  2.63913  2.96926  3.40098  5.56284  4.24711    209 - -
          2.68618  4.42225  2.77519  2.73123  3.46354  2.40513  3.72494  3.29354  2.67741  2.69355  4.24690  2.90347  2.73739  3.18146  2.89801  2.37887  2.77519  2.98518  4.58477  3.61503
          0.03454  3.77879  4.50113  0.61958  0.77255  0.61074  0.78296
    207   2.94092  4.36062  4.37669  3.90071  3.35263  4.11002  4.65872  1.32469  3.75022  1.88520  3.21350  4.15900  4.48898  4.06064  3.97544  3.49971  3.22392  1.59001  5.27996  4.04888    210 - -
          2.68618  4.42225  2.77519  2.73123  3.46354  2.40513  3.72494  3.29354  2.67741  2.69355  4.24690  2.90347  2.73739  3.18146  2.89801  2.37887  2.77519  2.98518  4.58477  3.61503
          0.03454  3.77879  4.50113  0.61958  0.77255  0.61074  0.78296
    208   2.47723  4.25052  3.52884  3.11613  3.61895  3.31539  4.07185  2.31560  2.98519  2.46527  3.57461  3.40078  3.90058  3.37781  3.27752  2.72004  1.77154  2.31016  5.19873  3.93526    211 - -
          2.68618  4.42225  2.77519  2.73123  3.46354  2.40513  3.72494  3.29354  2.67741  2.69355  4.24690  2.90347  2.73739  3.18146  2.89801  2.37887  2.77519  2.98518  4.58477  3.61503
          0.03454  3.77879  4.50113  0.61958  0.77255  0.61074  0.78296
    209   3.11693  4.64389  3.70187  3.41621  2.30634  3.72245  3.58312  3.13965  3.27641  2.61718  3.82533  3.61167  4.19982  3.60506  3.47831  3.26210  3.40393  3.00616  3.94562  1.13730    212 - -
          2.68618  4.42225  2.77519  2.73123  3.46354  2.40513  3.72494  3.29354  2.67741  2.69355  4.24690  2.90347  2.73739  3.18146  2.89801  2.37887  2.77519  2.98518  4.58477  3.61503
          0.03454  3.77879  4.50113  0.61958  0.77255  0.61074  0.78296
    210   2.36735  4.21122  3.34955  3.10061  3.89048  3.05270  4.12446  3.00641  3.04167  2.87306  3.93210  3.32318  3.75011  3.44199  3.30317  2.56788  1.34162  2.71150  5.33681  4.10796    213 - -
          2.68618  4.42225  2.77519  2.73123  3.46354  2.40513  3.72494  3.29354  2.67741  2.69355  4.24690  2.90347  2.73739  3.18146  2.89801  2.37887  2.77519  2.98518  4.58477  3.61503
          0.03454  3.77879  4.50113  0.61958  0.77255  0.61074  0.78296
    211   3.14293  4.57346  4.10894  3.80803  1.17885  3.84986  3.84268  2.68094  3.71795  2.07421  3.42697  3.91501  4.31258  3.91267  3.86081  3.41615  3.44507  2.66421  4.12425  2.50493    214 - -
          2.68618  4.42225  2.77519  2.73123  3.46354  2.40513  3.72494  3.29354  2.67741  2.69355  4.24690  2.90347  2.73739  3.18146  2.89801  2.37887  2.77519  2.98518  4.58477  3.61503
          0.03454  3.77879  4.50113  0.61958  0.77255  0.61074  0.78296
    212   2.02937  4.18239  3.17600  2.84521  4.01566  2.97823  3.95249  3.28451  2.85691  3.04401  3.93262  3.12897  2.24292  3.20196  3.19387  2.40723  2.25017  2.88858  5.38375  4.14227    215 - -
          2.68618  4.42225  2.77519  2.73123  3.46354  2.40513  3.72494  3.29354  2.67741  2.69355  4.24690  2.90347  2.73739  3.18146  2.89801  2.37887  2.77519  2.98518  4.58477  3.61503
          0.03454  3.77879  4.50113  0.61958  0.77255  0.61074  0.78296
    213   2.36735  4.21122  3.34955  3.10061  3.89048  3.05270  4.12446  3.00641  3.04167  2.87306  3.93210  3.32318  3.75011  3.44199  3.30317  2.56788  1.34162  2.71150  5.33681  4.10796    216 - -
          2.68618  4.42225  2.77519  2.73123  3.46354  2.40513  3.72494  3.29354  2.67741  2.69355  4.24690  2.90347  2.73739  3.18146  2.89801  2.37887  2.77519  2.98518  4.58477  3.61503
          0.03454  3.77879  4.50113  0.61958  0.77255  0.61074  0.78296
    214   2.89325  4.99889  1.06254  2.28656  4.36454  3.14349  3.85572  3.93234  2.92333  3.55886  4.53770  2.83696  3.79006  3.09683  3.42436  2.86832  3.23088  3.58256  5.55121  4.25659    217 - -
          2.68618  4.42225  2.77519  2.73123  3.46354  2.40513  3.72494  3.29354  2.67741  2.69355  4.24690  2.90347  2.73739  3.18146  2.89801  2.37887  2.77519  2.98518  4.58477  3.61503
          0.03454  3.77879  4.50113  0.61958  0.77255  0.61074  0.78296
    215   1.15804  4.15025  3.37106  3.16120  3.96223  2.97659  4.19382  3.07418  3.17507  2.95964  4.00443  3.33338  3.70724  3.52565  3.43034  2.50267  2.77367  2.74512  5.39898  4.18933    218 - -
          2.68618  4.42225  2.77519  2.73123  3.46354  2.40513  3.72494  3.29354  2.67741  2.69355  4.24690  2.90347  2.73739  3.18146  2.89801  2.37887  2.77519  2.98518  4.58477  3.61503
          0.03454  3.77879  4.50113  0.61958  0.77255  0.61074  0.78296
    216   3.18851  4.59514  3.95329  3.63814  2.58252  3.62952  3.79410  3.21048  3.36321  2.62042  3.84841  3.80669  4.14020  3.75602  3.50728  3.39291  3.48481  3.09826  1.09782  2.58999    219 - -
          2.68618  4.42225  2.77519  2.73123  3.46354  2.40513  3.72494  3.29354  2.67741  2.69355  4.24690  2.90347  2.73739  3.18146  2.89801  2.37887  2.77519  2.98518  4.58477  3.61503
          0.07502  3.77879  3.00726  0.61958  0.77255  0.61074  0.78296
    217   2.78494  4.75639  2.82595  2.58457  3.90527  3.28289  3.73960  3.52076  2.41647  3.03596  4.07360  3.04081  3.83828  1.49226  2.70090  2.84118  3.08491  3.26063  5.20437  3.89071    220 - -
          2.68618  4.42225  2.77519  2.73123  3.46354  2.40513  3.72494  3.29354  2.67741  2.69355  4.24690  2.90347  2.73739  3.18146  2.89801  2.37887  2.77519  2.98518  4.58477  3.61503
          0.03594  3.73970  4.46205  0.61958  0.77255  0.63848  0.75098
    218   3.01009  4.51485  3.97236  3.61740  3.09385  3.80700  4.31488  2.29810  3.38620  1.05906  3.16887  3.90488  4.26923  3.78681  3.58176  3.37036  3.31274  2.29975  4.91924  3.61022    221 - -
          2.68618  4.42225  2.77519  2.73123  3.46354  2.40513  3.72494  3.29354  2.67741  2.69355  4.24690  2.90347  2.73739  3.18146  2.89801  2.37887  2.77519  2.98518  4.58477  3.61503
          0.03594  3.73970  4.46205  0.61958  0.77255  0.63848  0.75098
    219   2.51477  4.29711  3.16051  3.04621  4.17918  0.96738  4.16974  3.75076  3.20851  3.42095  4.39995  3.32622  3.68399  3.54433  3.45440  2.68387  2.98593  3.30553  5.30469  4.27838    222 - -
          2.68618  4.42225  2.77519  2.73123  3.46354  2.40513  3.72494  3.29354  2.67741  2.69355  4.24690  2.90347  2.73739  3.18146  2.89801  2.37887  2.77519  2.98518  4.58477  3.61503
          0.03594  3.73970  4.46205  0.61958  0.77255  0.63848  0.75098
    220   2.92722  4.39025  4.13491  3.75030  3.29009  3.91249  4.50647  1.26060  3.57520  1.91057  3.25336  4.01429  4.36162  3.94069  3.78718  3.39957  3.23109  1.85986  5.14909  3.87186    223 - -
          2.68618  4.42225  2.77519  2.73123  3.46354  2.40513  3.72494  3.29354  2.67741  2.69355  4.24690  2.90347  2.73739  3.18146  2.89801  2.37887  2.77519  2.98518  4.58477  3.61503
          0.03594  3.73970  4.46205  0.61958  0.77255  0.63848  0.75098
    221   2.35061  4.19344  3.31831  3.07060  3.85904  3.03536  4.09695  2.97047  3.01083  2.83825  3.90222  3.29800  3.73060  3.41393  3.27274  2.55098  1.41988  2.67997  5.30919  4.07727    224 - -
          2.68618  4.42225  2.77519  2.73123  3.46354  2.40513  3.72494  3.29354  2.67741  2.69355  4.24690  2.90347  2.73739  3.18146  2.89801  2.37887  2.77519  2.98518  4.58477  3.61503
          0.03594  3.73970  4.46205  0.61958  0.77255  0.63848  0.75098
    222   3.01009  4.51485  3.97236  3.61740  3.09385  3.80700  4.31488  2.29810  3.38620  1.05906  3.16887  3.90488  4.26923  3.78681  3.58176  3.37036  3.31274  2.29975  4.91924  3.61022    225 - -
          2.68618  4.42225  2.77519  2.73123  3.46354  2.40513  3.72494  3.29354  2.67741  2.69355  4.24690  2.90347  2.73739  3.18146  2.89801  2.37887  2.77519  2.98518  4.58477  3.61503
          0.03594  3.73970  4.46205  0.61958  0.77255  0.63848  0.75098
    223   3.06475  4.60765  3.64537  3.35470  2.31910  3.67771  3.57235  3.09321  3.21596  2.58041  3.78397  3.56646  4.15730  3.55431  3.42502  3.21314  3.35231  2.95825  3.95605  1.21973    226 - -
          2.68618  4.42225  2.77519  2.73123  3.46354  2.40513  3.72494  3.29354  2.67741  2.69355  4.24690  2.90347  2.73739  3.18146  2.89801  2.37887  2.77519  2.98518  4.58477  3.61503
          0.03594  3.73970  4.46205  0.61958  0.77255  0.63848  0.75098
    224   2.45138  1.25619  3.93251  3.64585  3.67256  3.09763  4.32282  2.79843  3.47313  2.71783  3.83713  3.66834  3.79412  3.82550  3.61944  2.72187  2.90777  2.55105  5.11187  3.95980    227 - -
          2.68618  4.42225  2.77519  2.73123  3.46354  2.40513  3.72494  3.29354  2.67741  2.69355  4.24690  2.90347  2.73739  3.18146  2.89801  2.37887  2.77519  2.98518  4.58477  3.61503
          0.03594  3.73970  4.46205  0.61958  0.77255  0.63848  0.75098
    225   2.92722  4.39025  4.13491  3.75030  3.29009  3.91249  4.50647  1.26060  3.57520  1.91057  3.25336  4.01429  4.36162  3.94069  3.78718  3.39957  3.23109  1.85986  5.14909  3.87186    228 - -
          2.68618  4.42225  2.77519  2.73123  3.46354  2.40513  3.72494  3.29354  2.67741  2.69355  4.24690  2.90347  2.73739  3.18146  2.89801  2.37887  2.77519  2.98518  4.58477  3.61503
          0.03594  3.73970  4.46205  0.61958  0.77255  0.63848  0.75098
    226   3.13096  4.55039  3.89800  3.57484  2.55343  3.58923  3.75440  3.15320  3.30131  2.56894  3.79284  3.75180  4.09739  3.69660  3.45165  3.33556  3.42586  3.03997  1.20288  2.56342    229 - -
          2.68618  4.42225  2.77519  2.73123  3.46354  2.40513  3.72494  3.29354  2.67741  2.69355  4.24690  2.90347  2.73739  3.18146  2.89801  2.37887  2.77519  2.98518  4.58477  3.61503
          0.03594  3.73970  4.46205  0.61958  0.77255  0.63848  0.75098
    227   2.45138  1.25619  3.93251  3.64585  3.67256  3.09763  4.32282  2.79843  3.47313  2.71783  3.83713  3.66834  3.79412  3.82550  3.61944  2.72187  2.90777  2.55105  5.11187  3.95980    230 - -
          2.68618  4.42225  2.77519  2.73123  3.46354  2.40513  3.72494  3.29354  2.67741  2.69355  4.24690  2.90347  2.73739  3.18146  2.89801  2.37887  2.77519  2.98518  4.58477  3.61503
          0.03594  3.73970  4.46205  0.61958  0.77255  0.63848  0.75098
    228   2.85673  4.80442  3.02360  2.67717  4.16015  3.35493  3.69889  3.58227  1.23779  3.17948  4.15343  3.10563  3.86913  2.90198  2.42629  2.91062  3.12288  3.29937  5.27403  4.06933    231 - -
          2.68618  4.42225  2.77519  2.73123  3.46354  2.40513  3.72494  3.29354  2.67741  2.69355  4.24690  2.90347  2.73739  3.18146  2.89801  2.37887  2.77519  2.98518  4.58477  3.61503
          0.03594  3.73970  4.46205  0.61958  0.77255  0.63848  0.75098
    229   2.84681  4.91545  2.44882  1.23199  4.24660  3.19440  3.77708  3.67405  2.64131  3.31548  4.30121  2.87366  3.79440  2.99941  3.03170  2.84674  3.15206  3.37391  5.44407  4.17246    232 - -
          2.68618  4.42225  2.77519  2.73123  3.46354  2.40513  3.72494  3.29354  2.67741  2.69355  4.24690  2.90347  2.73739  3.18146  2.89801  2.37887  2.77519  2.98518  4.58477  3.61503
          0.03594  3.73970  4.46205  0.61958  0.77255  0.63848  0.75098
    230   2.60558  4.60154  3.12496  2.67923  4.04132  3.28065  3.66383  3.49707  2.19159  3.09952  3.99552  3.06952  3.80363  2.86012  1.71881  2.39605  2.90815  3.16311  5.24587  3.97650    233 - -
          2.68618  4.42225  2.77519  2.73123  3.46354  2.40513  3.72494  3.29354  2.67741  2.69355  4.24690  2.90347  2.73739  3.18146  2.89801  2.37887  2.77519  2.98518  4.58477  3.61503
          0.03594  3.73970  4.46205  0.61958  0.77255  0.63848  0.75098
    231   2.59217  4.36568  3.18599  3.01028  4.00691  3.06096  4.09472  3.52254  3.05690  3.16234  4.21045  3.32773  1.11671  3.45014  3.31323  2.75680  3.02462  3.18283  5.22568  4.12763    234 - -
          2.68618  4.42225  2.77519  2.73123  3.46354  2.40513  3.72494  3.29354  2.67741  2.69355  4.24690  2.90347  2.73739  3.18146  2.89801  2.37887  2.77519  2.98518  4.58477  3.61503
          0.03594  3.73970  4.46205  0.61958  0.77255  0.63848  0.75098
    232   2.35061  4.19344  3.31831  3.07060  3.85904  3.03536  4.09695  2.97047  3.01083  2.83825  3.90222  3.29800  3.73060  3.41393  3.27274  2.55098  1.41988  2.67997  5.30919  4.07727    235 - -
          2.68618  4.42225  2.77519  2.73123  3.46354  2.40513  3.72494  3.29354  2.67741  2.69355  4.24690  2.90347  2.73739  3.18146  2.89801  2.37887  2.77519  2.98518  4.58477  3.61503
          0.03594  3.73970  4.46205  0.61958  0.77255  0.63848  0.75098
    233   2.59217  4.36568  3.18599  3.01028  4.00691  3.06096  4.09472  3.52254  3.05690  3.16234  4.21045  3.32773  1.11671  3.45014  3.31323  2.75680  3.02462  3.18283  5.22568  4.12763    236 - -
          2.68618  4.42225  2.77519  2.73123  3.46354  2.40513  3.72494  3.29354  2.67741  2.69355  4.24690  2.90347  2.73739  3.18146  2.89801  2.37887  2.77519  2.98518  4.58477  3.61503
          0.03594  3.73970  4.46205  0.61958  0.77255  0.63848  0.75098
    234   1.22450  4.13503  3.33393  3.12506  3.92526  2.96174  4.16192  3.03196  3.13786  2.91862  3.97029  3.30636  3.68890  3.49292  3.39436  2.48905  2.75742  2.71015  5.36623  4.15256    237 - -
          2.68618  4.42225  2.77519  2.73123  3.46354  2.40513  3.72494  3.29354  2.67741  2.69355  4.24690  2.90347  2.73739  3.18146  2.89801  2.37887  2.77519  2.98518  4.58477  3.61503
          0.03594  3.73970  4.46205  0.61958  0.77255  0.63848  0.75098
    235   2.85443  4.94633  1.12977  2.27143  4.30774  3.11667  3.82744  3.86741  2.88872  3.50241  4.48297  2.81861  3.76089  3.07053  3.38202  2.83600  3.19224  3.52282  5.50203  4.20968    238 - -
          2.68618  4.42225  2.77519  2.73123  3.46354  2.40513  3.72494  3.29354  2.67741  2.69355  4.24690  2.90347  2.73739  3.18146  2.89801  2.37887  2.77519  2.98518  4.58477  3.61503
          0.03594  3.73970  4.46205  0.61958  0.77255  0.63848  0.75098
    236   2.51477  4.29711  3.16051  3.04621  4.17918  0.96738  4.16974  3.75076  3.20851  3.42095  4.39995  3.32622  3.68399  3.54433  3.45440  2.68387  2.98593  3.30553  5.30469  4.27838    239 - -
          2.68618  4.42225  2.77519  2.73123  3.46354  2.40513  3.72494  3.29354  2.67741  2.69355  4.24690  2.90347  2.73739  3.18146  2.89801  2.37887  2.77519  2.98518  4.58477  3.61503
          0.03594  3.73970  4.46205  0.61958  0.77255  0.63848  0.75098
    237   2.92722  4.39025  4.13491  3.75030  3.29009  3.91249  4.50647  1.26060  3.57520  1.91057  3.25336  4.01429  4.36162  3.94069  3.78718  3.39957  3.23109  1.85986  5.14909  3.87186    240 - -
          2.68618  4.42225  2.77519  2.73123  3.46354  2.40513  3.72494  3.29354  2.67741  2.69355  4.24690  2.90347  2.73739  3.18146  2.89801  2.37887  2.77519  2.98518  4.58477  3.61503
          0.03594  3.73970  4.46205  0.61958  0.77255  0.63848  0.75098
    238   3.13096  4.55039  3.89800  3.57484  2.55343  3.58923  3.75440  3.15320  3.30131  2.56894  3.79284  3.75180  4.09739  3.69660  3.45165  3.33556  3.42586  3.03997  1.20288  2.56342    241 - -
          2.68618  4.42225  2.77519  2.73123  3.46354  2.40513  3.72494  3.29354  2.67741  2.69355  4.24690  2.90347  2.73739  3.18146  2.89801  2.37887  2.77519  2.98518  4.58477  3.61503
          0.03594  3.73970  4.46205  0.61958  0.77255  0.63848  0.75098
    239   2.85443  4.94633  1.12977  2.27143  4.30774  3.11667  3.82744  3.86741  2.88872  3.50241  4.48297  2.81861  3.76089  3.07053  3.38202  2.83600  3.19224  3.52282  5.50203  4.20968    242 - -
          2.68618  4.42225  2.77519  2.73123  3.46354  2.40513  3.72494  3.29354  2.67741  2.69355  4.24690  2.90347  2.73739  3.18146  2.89801  2.37887  2.77519  2.98518  4.58477  3.61503
          0.03594  3.73970  4.46205  0.61958  0.77255  0.63848  0.75098
    240   3.06475  4.60765  3.64537  3.35470  2.31910  3.67771  3.57235  3.09321  3.21596  2.58041  3.78397  3.56646  4.15730  3.55431  3.42502  3.21314  3.35231  2.95825  3.95605  1.21973    243 - -
          2.68618  4.42225  2.77519  2.73123  3.46354  2.40513  3.72494  3.29354  2.67741  2.69355  4.24690  2.90347  2.73739  3.18146  2.89801  2.37887  2.77519  2.98518  4.58477  3.61503
          0.03594  3.73970  4.46205  0.61958  0.77255  0.63848  0.75098
    241   3.01009  4.51485  3.97236  3.61740  3.09385  3.80700  4.31488  2.29810  3.38620  1.05906  3.16887  3.90488  4.26923  3.78681  3.58176  3.37036  3.31274  2.29975  4.91924  3.61022    244 - -
          2.68618  4.42225  2.77519  2.73123  3.46354  2.40513  3.72494  3.29354  2.67741  2.69355  4.24690  2.90347  2.73739  3.18146  2.89801  2.37887  2.77519  2.98518  4.58477  3.61503
          0.03594  3.73970  4.46205  0.61958  0.77255  0.63848  0.75098
    242   2.86515  4.69780  3.01056  2.76233  3.20222  3.34412  1.45745  3.54651  2.60971  3.05544  4.09218  3.17499  3.89221  3.12839  2.88084  2.93860  3.16621  3.28474  4.66838  3.15797    245 - -
          2.68618  4.42225  2.77519  2.73123  3.46354  2.40513  3.72494  3.29354  2.67741  2.69355  4.24690  2.90347  2.73739  3.18146  2.89801  2.37887  2.77519  2.98518  4.58477  3.61503
          0.03594  3.73970  4.46205  0.61958  0.77255  0.63848  0.75098
    243   3.09596  4.53929  4.05342  3.74730  1.25808  3.80773  3.83143  2.64145  3.65862  2.04545  3.39532  3.87167  4.27329  3.86515  3.81118  3.36987  3.39910  2.62127  4.12906  2.51648    246 - -
          2.68618  4.42225  2.77519  2.73123  3.46354  2.40513  3.72494  3.29354  2.67741  2.69355  4.24690  2.90347  2.73739  3.18146  2.89801  2.37887  2.77519  2.98518  4.58477  3.61503
          0.03594  3.73970  4.46205  0.61958  0.77255  0.63848  0.75098
    244   1.22450  4.13503  3.33393  3.12506  3.92526  2.96174  4.16192  3.03196  3.13786  2.91862  3.97029  3.30636  3.68890  3.49292  3.39436  2.48905  2.75742  2.71015  5.36623  4.15256    247 - -
          2.68618  4.42225  2.77519  2.73123  3.46354  2.40513  3.72494  3.29354  2.67741  2.69355  4.24690  2.90347  2.73739  3.18146  2.89801  2.37887  2.77519  2.98518  4.58477  3.61503
          0.03594  3.73970  4.46205  0.61958  0.77255  0.63848  0.75098
    245   2.85443  4.94633  1.12977  2.27143  4.30774  3.11667  3.82744  3.86741  2.88872  3.50241  4.48297  2.81861  3.76089  3.07053  3.38202  2.83600  3.19224  3.52282  5.50203  4.20968    248 - -
          2.68618  4.42225  2.77519  2.73123  3.46354  2.40513  3.72494  3.29354  2.67741  2.69355  4.24690  2.90347  2.73739  3.18146  2.89801  2.37887  2.77519  2.98518  4.58477  3.61503
          0.03594  3.73970  4.46205  0.61958  0.77255  0.63848  0.75098
    246   2.45138  1.25619  3.93251  3.64585  3.67256  3.09763  4.32282  2.79843  3.47313  2.71783  3.83713  3.66834  3.79412  3.82550  3.61944  2.72187  2.90777  2.55105  5.11187  3.95980    249 - -
          2.68618  4.42225  2.77519  2.73123  3.46354  2.40513  3.72494  3.29354  2.67741  2.69355  4.24690  2.90347  2.73739  3.18146  2.89801  2.37887  2.77519  2.98518  4.58477  3.61503
          0.03594  3.73970  4.46205  0.61958  0.77255  0.63848  0.75098
    247   2.27615  4.23167  2.99005  2.75816  4.02581  2.94622  3.92718  3.47221  2.82779  3.16457  4.05641  3.06953  1.93180  3.18923  3.15453  2.13157  2.71493  3.03856  5.37424  4.09305    250 - -
          2.68618  4.42225  2.77519  2.73123  3.46354  2.40513  3.72494  3.29354  2.67741  2.69355  4.24690  2.90347  2.73739  3.18146  2.89801  2.37887  2.77519  2.98518  4.58477  3.61503
          0.03594  3.73970  4.46205  0.61958  0.77255  0.63848  0.75098
    248   2.25879  4.17443  3.09905  2.91388  3.94528  2.90712  4.02486  3.45221  2.97812  3.18498  4.12645  3.15697  3.63603  3.33947  3.26474  1.31126  2.72988  3.01714  5.32988  4.02923    251 - -
          2.68618  4.42225  2.77519  2.73123  3.46354  2.40513  3.72494  3.29354  2.67741  2.69355  4.24690  2.90347  2.73739  3.18146  2.89801  2.37887  2.77519  2.98518  4.58477  3.61503
          0.03594  3.73970  4.46205  0.61958  0.77255  0.63848  0.75098
    249   2.35061  4.19344  3.31831  3.07060  3.85904  3.03536  4.09695  2.97047  3.01083  2.83825  3.90222  3.29800  3.73060  3.41393  3.27274  2.55098  1.41988  2.67997  5.30919  4.07727    252 - -
          2.68618  4.42225  2.77519  2.73123  3.46354  2.40513  3.72494  3.29354  2.67741  2.69355  4.24690  2.90347  2.73739  3.18146  2.89801  2.37887  2.77519  2.98518  4.58477  3.61503
          0.03594  3.73970  4.46205  0.61958  0.77255  0.63848  0.75098
    250   2.59217  4.36568  3.18599  3.01028  4.00691  3.06096  4.09472  3.52254  3.05690  3.16234  4.21045  3.32773  1.11671  3.45014  3.31323  2.75680  3.02462  3.18283  5.22568  4.12763    253 - -
          2.68618  4.42225  2.77519  2.73123  3.46354  2.40513  3.72494  3.29354  2.67741  2.69355  4.24690  2.90347  2.73739  3.18146  2.89801  2.37887  2.77519  2.98518  4.58477  3.61503
          0.03594  3.73970  4.46205  0.61958  0.77255  0.63848  0.75098
    251   2.84681  4.91545  2.44882  1.23199  4.24660  3.19440  3.77708  3.67405  2.64131  3.31548  4.30121  2.87366  3.79440  2.99941  3.03170  2.84674  3.15206  3.37391  5.44407  4.17246    254 - -
          2.68618  4.42225  2.77519  2.73123  3.46354  2.40513  3.72494  3.29354  2.67741  2.69355  4.24690  2.90347  2.73739  3.18146  2.89801  2.37887  2.77519  2.98518  4.58477  3.61503
          0.03594  3.73970  4.46205  0.61958  0.77255  0.63848  0.75098
    252   3.01009  4.51485  3.97236  3.61740  3.09385  3.80700  4.31488  2.29810  3.38620  1.05906  3.16887  3.90488  4.26923  3.78681  3.58176  3.37036  3.31274  2.29975  4.91924  3.61022    255 - -
          2.68618  4.42225  2.77519  2.73123  3.46354  2.40513  3.72494  3.29354  2.67741  2.69355  4.24690  2.90347  2.73739  3.18146  2.89801  2.37887  2.77519  2.98518  4.58477  3.61503
          0.03594  3.73970  4.46205  0.61958  0.77255  0.63848  0.75098
    253   2.70381  4.28869  3.93585  3.60042  3.45834  3.57971  4.42663  2.07693  3.46576  2.17311  3.44987  3.80982  4.15153  3.83769  3.68988  3.07927  3.07116  1.21277  5.21819  3.93890    256 - -
          2.68618  4.42225  2.77519  2.73123  3.46354  2.40513  3.72494  3.29354  2.67741  2.69355  4.24690  2.90347  2.73739  3.18146  2.89801  2.37887  2.77519  2.98518  4.58477  3.61503
          0.03594  3.73970  4.46205  0.61958  0.77255  0.63848  0.75098
    254   2.78494  4.75639  2.82595  2.58457  3.90527  3.28289  3.73960  3.52076  2.41647  3.03596  4.07360  3.04081  3.83828  1.49226  2.70090  2.84118  3.08491  3.26063  5.20437  3.89071    257 - -
          2.68618  4.42225  2.77519  2.73123  3.46354  2.40513  3.72494  3.29354  2.67741  2.69355  4.24690  2.90347  2.73739  3.18146  2.89801  2.37887  2.77519  2.98518  4.58477  3.61503
          0.03594  3.73970  4.46205  0.61958  0.77255  0.63848  0.75098
    255   2.85443  4.94633  1.12977  2.27143  4.30774  3.11667  3.82744  3.86741  2.88872  3.50241  4.48297  2.81861  3.76089  3.07053  3.38202  2.83600  3.19224  3.52282  5.50203  4.20968    258 - -
          2.68618  4.42225  2.77519  2.73123  3.46354  2.40513  3.72494  3.29354  2.67741  2.69355  4.24690  2.90347  2.73739  3.18146  2.89801  2.37887  2.77519  2.98518  4.58477  3.61503
          0.03594  3.73970  4.46205  0.61958  0.77255  0.63848  0.75098
    256   3.01009  4.51485  3.97236  3.61740  3.09385  3.80700  4.31488  2.29810  3.38620  1.05906  3.16887  3.90488  4.26923  3.78681  3.58176  3.37036  3.31274  2.29975  4.91924  3.61022    259 - -
          2.68618  4.42225  2.77519  2.73123  3.46354  2.40513  3.72494  3.29354  2.67741  2.69355  4.24690  2.90347  2.73739  3.18146  2.89801  2.37887  2.77519  2.98518  4.58477  3.61503
          0.03594  3.73970  4.46205  0.61958  0.77255  0.63848  0.75098
    257   2.92722  4.39025  4.13491  3.75030  3.29009  3.91249  4.50647  1.26060  3.57520  1.91057  3.25336  4.01429  4.36162  3.94069  3.78718  3.39957  3.23109  1.85986  5.14909  3.87186    260 - -
          2.68618  4.42225  2.77519  2.73123  3.46354  2.40513  3.72494  3.29354  2.67741  2.69355  4.24690  2.90347  2.73739  3.18146  2.89801  2.37887  2.77519  2.98518  4.58477  3.61503
          0.03594  3.73970  4.46205  0.61958  0.77255  0.63848  0.75098
    258   2.86351  4.70186  3.34141  2.88800  4.02266  3.37013  3.74366  3.55947  2.20771  3.10019  4.10916  3.25535  3.88394  2.97530  1.20384  2.95714  3.14175  3.29050  5.16294  3.98404    261 - -
          2.68618  4.42225  2.77519  2.73123  3.46354  2.40513  3.72494  3.29354  2.67741  2.69355  4.24690  2.90347  2.73739  3.18146  2.89801  2.37887  2.77519  2.98518  4.58477  3.61503
          0.03594  3.73970  4.46205  0.61958  0.77255  0.63848  0.75098
    259   2.36483  4.39168  2.73951  2.54196  4.07522  2.99692  3.82159  3.59713  2.70776  3.25462  4.11501  2.31593  3.66091  3.05472  3.07876  1.78276  2.77157  3.15746  5.40366  4.06276    262 - -
          2.68618  4.42225  2.77519  2.73123  3.46354  2.40513  3.72494  3.29354  2.67741  2.69355  4.24690  2.90347  2.73739  3.18146  2.89801  2.37887  2.77519  2.98518  4.58477  3.61503
          0.03594  3.73970  4.46205  0.61958  0.77255  0.63848  0.75098
    260   3.01009  4.51485  3.97236  3.61740  3.09385  3.80700  4.31488  2.29810  3.38620  1.05906  3.16887  3.90488  4.26923  3.78681  3.58176  3.37036  3.31274  2.29975  4.91924  3.61022    263 - -
          2.68618  4.42225  2.77519  2.73123  3.46354  2.40513  3.72494  3.29354  2.67741  2.69355  4.24690  2.90347  2.73739  3.18146  2.89801  2.37887  2.77519  2.98518  4.58477  3.61503
          0.03594  3.73970  4.46205  0.61958  0.77255  0.63848  0.75098
    261   3.01009  4.51485  3.97236  3.61740  3.09385  3.80700  4.31488  2.29810  3.38620  1.05906  3.16887  3.90488  4.26923  3.78681  3.58176  3.37036  3.31274  2.29975  4.91924  3.61022    264 - -
          2.68618  4.42225  2.77519  2.73123  3.46354  2.40513  3.72494  3.29354  2.67741  2.69355  4.24690  2.90347  2.73739  3.18146  2.89801  2.37887  2.77519  2.98518  4.58477  3.61503
          0.03594  3.73970  4.46205  0.61958  0.77255  0.63848  0.75098
    262   2.62082  4.60407  2.65133  2.52605  3.94727  3.10040  3.82801  3.63387  2.72331  3.29790  4.25815  1.41806  3.74832  3.10509  3.06945  2.69607  3.00108  3.26974  5.26957  3.90860    265 - -
          2.68618  4.42225  2.77519  2.73123  3.46354  2.40513  3.72494  3.29354  2.67741  2.69355  4.24690  2.90347  2.73739  3.18146  2.89801  2.37887  2.77519  2.98518  4.58477  3.61503
          0.03594  3.73970  4.46205  0.61958  0.77255  0.63848  0.75098
    263   2.86351  4.70186  3.34141  2.88800  4.02266  3.37013  3.74366  3.55947  2.20771  3.10019  4.10916  3.25535  3.88394  2.97530  1.20384  2.95714  3.14175  3.29050  5.16294  3.98404    266 - -
          2.68618  4.42225  2.77519  2.73123  3.46354  2.40513  3.72494  3.29354  2.67741  2.69355  4.24690  2.90347  2.73739  3.18146  2.89801  2.37887  2.77519  2.98518  4.58477  3.61503
          0.03594  3.73970  4.46205  0.61958  0.77255  0.63848  0.75098
    264   2.81158  5.25064  1.59125  1.74574  4.53844  3.12497  3.66673  4.01610  2.66227  3.57883  4.45191  2.61848  3.73908  2.84360  3.21861  2.72367  3.10202  3.63054  5.74644  4.29110    267 - -
          2.68618  4.42225  2.77519  2.73123  3.46354  2.40513  3.72494  3.29354  2.67741  2.69355  4.24690  2.90347  2.73739  3.18146  2.89801  2.37887  2.77519  2.98518  4.58477  3.61503
          0.03594  3.73970  4.46205  0.61958  0.77255  0.63848  0.75098
    265   2.59217  4.36568  3.18599  3.01028  4.00691  3.06096  4.09472  3.52254  3.05690  3.16234  4.21045  3.32773  1.11671  3.45014  3.31323  2.75680  3.02462  3.18283  5.22568  4.12763    268 - -
          2.68618  4.42225  2.77519  2.73123  3.46354  2.40513  3.72494  3.29354  2.67741  2.69355  4.24690  2.90347  2.73739  3.18146  2.89801  2.37887  2.77519  2.98518  4.58477  3.61503
          0.03594  3.73970  4.46205  0.61958  0.77255  0.63848  0.75098
    266   2.78494  4.75639  2.82595  2.58457  3.90527  3.28289  3.73960  3.52076  2.41647  3.03596  4.07360  3.04081  3.83828  1.49226  2.70090  2.84118  3.08491  3.26063  5.20437  3.89071    269 - -
          2.68618  4.42225  2.77519  2.73123  3.46354  2.40513  3.72494  3.29354  2.67741  2.69355  4.24690  2.90347  2.73739  3.18146  2.89801  2.37887  2.77519  2.98518  4.58477  3.61503
          0.03594  3.73970  4.46205  0.61958  0.77255  0.63848  0.75098
    267   2.85673  4.80442  3.02360  2.67717  4.16015  3.35493  3.69889  3.58227  1.23779  3.17948  4.15343  3.10563  3.86913  2.90198  2.42629  2.91062  3.12288  3.29937  5.27403  4.06933    270 - -
          2.68618  4.42225  2.77519  2.73123  3.46354  2.40513  3.72494  3.29354  2.67741  2.69355  4.24690  2.90347  2.73739  3.18146  2.89801  2.37887  2.77519  2.98518  4.58477  3.61503
          0.03594  3.73970  4.46205  0.61958  0.77255  0.63848  0.75098
    268   2.86351  4.70186  3.34141  2.88800  4.02266  3.37013  3.74366  3.55947  2.20771  3.10019  4.10916  3.25535  3.88394  2.97530  1.20384  2.95714  3.14175  3.29050  5.16294  3.98404    271 - -
          2.68618  4.42225  2.77519  2.73123  3.46354  2.40513  3.72494  3.29354  2.67741  2.69355  4.24690  2.90347  2.73739  3.18146  2.89801  2.37887  2.77519  2.98518  4.58477  3.61503
          0.03594  3.73970  4.46205  0.61958  0.77255  0.63848  0.75098
    269   2.87083  4.44315  3.90813  3.49613  3.16056  3.73386  4.26233  2.32343  3.26957  1.78021  1.65992  3.78862  4.19797  3.66303  3.48960  3.20389  3.17577  2.31274  4.98077  3.72785    272 - -
          2.68618  4.42225  2.77519  2.73123  3.46354  2.40513  3.72494  3.29354  2.67741  2.69355  4.24690  2.90347  2.73739  3.18146  2.89801  2.37887  2.77519  2.98518  4.58477  3.61503
          0.03594  3.73970  4.46205  0.61958  0.77255  0.63848  0.75098
    270   3.01009  4.51485  3.97236  3.61740  3.09385  3.80700  4.31488  2.29810  3.38620  1.05906  3.16887  3.90488  4.26923  3.78681  3.58176  3.37036  3.31274  2.29975  4.91924  3.61022    273 - -
          2.68618  4.42225  2.77519  2.73123  3.46354  2.40513  3.72494  3.29354  2.67741  2.69355  4.24690  2.90347  2.73739  3.18146  2.89801  2.37887  2.77519  2.98518  4.58477  3.61503
          0.03594  3.73970  4.46205  0.61958  0.77255  0.63848  0.75098
    271   2.59217  4.36568  3.18599  3.01028  4.00691  3.06096  4.09472  3.52254  3.05690  3.16234  4.21045  3.32773  1.11671  3.45014  3.31323  2.75680  3.02462  3.18283  5.22568  4.12763    274 - -
          2.68618  4.42225  2.77519  2.73123  3.46354  2.40513  3.72494  3.29354  2.67741  2.69355  4.24690  2.90347  2.73739  3.18146  2.89801  2.37887  2.77519  2.98518  4.58477  3.61503
          0.03594  3.73970  4.46205  0.61958  0.77255  0.63848  0.75098
    272   3.01009  4.51485  3.97236  3.61740  3.09385  3.80700  4.31488  2.29810  3.38620  1.05906  3.16887  3.90488  4.26923  3.78681  3.58176  3.37036  3.31274  2.29975  4.91924  3.61022    275 - -
          2.68618  4.42225  2.77519  2.73123  3.46354  2.40513  3.72494  3.29354  2.67741  2.69355  4.24690  2.90347  2.73739  3.18146  2.89801  2.37887  2.77519  2.98518  4.58477  3.61503
          0.03594  3.73970  4.46205  0.61958  0.77255  0.63848  0.75098
    273   2.78494  4.75639  2.82595  2.58457  3.90527  3.28289  3.73960  3.52076  2.41647  3.03596  4.07360  3.04081  3.83828  1.49226  2.70090  2.84118  3.08491  3.26063  5.20437  3.89071    276 - -
          2.68618  4.42225  2.77519  2.73123  3.46354  2.40513  3.72494  3.29354  2.67741  2.69355  4.24690  2.90347  2.73739  3.18146  2.89801  2.37887  2.77519  2.98518  4.58477  3.61503
          0.03594  3.73970  4.46205  0.61958  0.77255  0.63848  0.75098
    274   1.22450  4.13503  3.33393  3.12506  3.92526  2.96174  4.16192  3.03196  3.13786  2.91862  3.97029  3.30636  3.68890  3.49292  3.39436  2.48905  2.75742  2.71015  5.36623  4.15256    277 - -
          2.68618  4.42225  2.77519  2.73123  3.46354  2.40513  3.72494  3.29354  2.67741  2.69355  4.24690  2.90347  2.73739  3.18146  2.89801  2.37887  2.77519  2.98518  4.58477  3.61503
          0.03594  3.73970  4.46205  0.61958  0.77255  0.63848  0.75098
    275   3.01009  4.51485  3.97236  3.61740  3.09385  3.80700  4.31488  2.29810  3.38620  1.05906  3.16887  3.90488  4.26923  3.78681  3.58176  3.37036  3.31274  2.29975  4.91924  3.61022    278 - -
          2.68618  4.42225  2.77519  2.73123  3.46354  2.40513  3.72494  3.29354  2.67741  2.69355  4.24690  2.90347  2.73739  3.18146  2.89801  2.37887  2.77519  2.98518  4.58477  3.61503
          0.03594  3.73970  4.46205  0.61958  0.77255  0.63848  0.75098
    276   2.78228  5.03173  2.42905  1.62359  4.34111  3.24910  3.62867  3.74349  2.13403  3.32785  4.21004  2.78091  3.78887  2.79966  2.72574  2.75247  3.04164  3.41045  5.50377  4.16180    279 - -
          2.68618  4.42225  2.77519  2.73123  3.46354  2.40513  3.72494  3.29354  2.67741  2.69355  4.24690  2.90347  2.73739  3.18146  2.89801  2.37887  2.77519  2.98518  4.58477  3.61503
          0.03594  3.73970  4.46205  0.61958  0.77255  0.63848  0.75098
    277   2.35061  4.19344  3.31831  3.07060  3.85904  3.03536  4.09695  2.97047  3.01083  2.83825  3.90222  3.29800  3.73060  3.41393  3.27274  2.55098  1.41988  2.67997  5.30919  4.07727    280 - -
          2.68618  4.42225  2.77519  2.73123  3.46354  2.40513  3.72494  3.29354  2.67741  2.69355  4.24690  2.90347  2.73739  3.18146  2.89801  2.37887  2.77519  2.98518  4.58477  3.61503
          0.03594  3.73970  4.46205  0.61958  0.77255  0.63848  0.75098
    278   1.22450  4.13503  3.33393  3.12506  3.92526  2.96174  4.16192  3.03196  3.13786  2.91862  3.97029  3.30636  3.68890  3.49292  3.39436  2.48905  2.75742  2.71015  5.36623  4.15256    281 - -
          2.68618  4.42225  2.77519  2.73123  3.46354  2.40513  3.72494  3.29354  2.67741  2.69355  4.24690  2.90347  2.73739  3.18146  2.89801  2.37887  2.77519  2.98518  4.58477  3.61503
          0.03594  3.73970  4.46205  0.61958  0.77255  0.63848  0.75098
    279   1.22450  4.13503  3.33393  3.12506  3.92526  2.96174  4.16192  3.03196  3.13786  2.91862  3.97029  3.30636  3.68890  3.49292  3.39436  2.48905  2.75742  2.71015  5.36623  4.15256    282 - -
          2.68618  4.42225  2.77519  2.73123  3.46354  2.40513  3.72494  3.29354  2.67741  2.69355  4.24690  2.90347  2.73739  3.18146  2.89801  2.37887  2.77519  2.98518  4.58477  3.61503
          0.03594  3.73970  4.46205  0.61958  0.77255  0.58797  0.81070
    280   3.11869  4.55022  4.23198  3.81730  1.49394  4.04483  3.88503  2.45664  3.67652  1.72371  3.19933  3.95155  4.40738  3.86848  3.84377  3.44370  3.38096  2.46908  4.17786  2.57350    283 - -
          2.68618  4.42225  2.77519  2.73123  3.46354  2.40513  3.72494  3.29354  2.67741  2.69355  4.24690  2.90347  2.73739  3.18146  2.89801  2.37887  2.77519  2.98518  4.58477  3.61503
          0.02338  3.76763        *  0.61958  0.77255  0.00000        *
//
HMMER3/b [3.0 | March 2010]
NAME  ROP45
LENG  326
ALPH  amino
RF    no
CS    no
MAP   yes
DATE  Tue Jan 22 10:17:47 2013
NSEQ  2
EFFN  0.417969
CKSUM 1368549876
STATS LOCAL MSV      -11.1788  0.70058
STATS LOCAL VITERBI  -12.1950  0.70058
STATS LOCAL FORWARD   -5.5871  0.70058
HMM          A        C        D        E        F        G        H        I        K        L        M        N        P        Q        R        S        T        V        W        Y   
            m->m     m->i     m->d     i->m     i->i     d->m     d->d
  COMPO   2.49260  4.07249  2.99048  2.68796  3.35354  2.73888  3.69872  2.83169  2.82433  2.28743  3.73998  3.23150  3.27372  3.24534  2.85138  2.71909  2.88742  2.55186  4.25093  3.64344
          2.68618  4.42225  2.77519  2.73123  3.46354  2.40513  3.72494  3.29354  2.67741  2.69355  4.24690  2.90347  2.73739  3.18146  2.89801  2.37887  2.77519  2.98518  4.58477  3.61503
          0.03351  3.80839  4.53074  0.61958  0.77255  0.00000        *
      1   3.08469  4.56681  4.08583  3.72691  3.11381  3.89935  4.40279  2.31622  3.49522  0.95845  3.15956  4.00841  4.34677  3.87896  3.68117  3.46490  3.38246  2.33662  4.96833  3.67637      1 - -
          2.68618  4.42225  2.77519  2.73123  3.46354  2.40513  3.72494  3.29354  2.67741  2.69355  4.24690  2.90347  2.73739  3.18146  2.89801  2.37887  2.77519  2.98518  4.58477  3.61503
          0.03351  3.80839  4.53074  0.61958  0.77255  0.48576  0.95510
      2   2.91557  4.87384  3.08714  2.72252  4.24557  3.41039  3.72746  3.67115  1.12970  3.25103  4.21733  3.14931  3.91643  2.92363  2.42483  2.96260  3.17436  3.38305  5.32773  4.13178      2 - -
          2.68618  4.42225  2.77519  2.73123  3.46354  2.40513  3.72494  3.29354  2.67741  2.69355  4.24690  2.90347  2.73739  3.18146  2.89801  2.37887  2.77519  2.98518  4.58477  3.61503
          0.03351  3.80839  4.53074  0.61958  0.77255  0.48576  0.95510
      3   2.93567  4.77649  3.42005  2.94650  4.11486  3.43409  3.78227  3.65333  2.21804  3.18106  4.18431  3.31043  3.94105  3.00701  1.08112  3.02376  3.20684  3.38040  5.22475  4.05755      3 - -
          2.68618  4.42225  2.77519  2.73123  3.46354  2.40513  3.72494  3.29354  2.67741  2.69355  4.24690  2.90347  2.73739  3.18146  2.89801  2.37887  2.77519  2.98518  4.58477  3.61503
          0.03351  3.80839  4.53074  0.61958  0.77255  0.48576  0.95510
      4   2.58929  4.36940  3.24976  3.14188  4.28221  0.83523  4.26473  3.86748  3.31425  3.52941  4.50578  3.41443  3.75846  3.64375  3.55601  2.75963  3.06560  3.40832  5.39294  4.38245      4 - -
          2.68618  4.42225  2.77519  2.73123  3.46354  2.40513  3.72494  3.29354  2.67741  2.69355  4.24690  2.90347  2.73739  3.18146  2.89801  2.37887  2.77519  2.98518  4.58477  3.61503
          0.03351  3.80839  4.53074  0.61958  0.77255  0.48576  0.95510
      5   2.93567  4.77649  3.42005  2.94650  4.11486  3.43409  3.78227  3.65333  2.21804  3.18106  4.18431  3.31043  3.94105  3.00701  1.08112  3.02376  3.20684  3.38040  5.22475  4.05755      5 - -
          2.68618  4.42225  2.77519  2.73123  3.46354  2.40513  3.72494  3.29354  2.67741  2.69355  4.24690  2.90347  2.73739  3.18146  2.89801  2.37887  2.77519  2.98518  4.58477  3.61503
          0.03351  3.80839  4.53074  0.61958  0.77255  0.48576  0.95510
      6   3.17889  4.60008  4.15032  3.85387  1.12282  3.88119  3.85245  2.71188  3.76280  2.09750  3.45251  3.94779  4.34224  3.94887  3.89833  3.45132  3.48052  2.69761  4.12292  2.49894      6 - -
          2.68618  4.42225  2.77519  2.73123  3.46354  2.40513  3.72494  3.29354  2.67741  2.69355  4.24690  2.90347  2.73739  3.18146  2.89801  2.37887  2.77519  2.98518  4.58477  3.61503
          0.03351  3.80839  4.53074  0.61958  0.77255  0.48576  0.95510
      7   3.08469  4.56681  4.08583  3.72691  3.11381  3.89935  4.40279  2.31622  3.49522  0.95845  3.15956  4.00841  4.34677  3.87896  3.68117  3.46490  3.38246  2.33662  4.96833  3.67637      7 - -
          2.68618  4.42225  2.77519  2.73123  3.46354  2.40513  3.72494  3.29354  2.67741  2.69355  4.24690  2.90347  2.73739  3.18146  2.89801  2.37887  2.77519  2.98518  4.58477  3.61503
          0.03351  3.80839  4.53074  0.61958  0.77255  0.48576  0.95510
      8   2.91557  4.87384  3.08714  2.72252  4.24557  3.41039  3.72746  3.67115  1.12970  3.25103  4.21733  3.14931  3.91643  2.92363  2.42483  2.96260  3.17436  3.38305  5.32773  4.13178      8 - -
          2.68618  4.42225  2.77519  2.73123  3.46354  2.40513  3.72494  3.29354  2.67741  2.69355  4.24690  2.90347  2.73739  3.18146  2.89801  2.37887  2.77519  2.98518  4.58477  3.61503
          0.03351  3.80839  4.53074  0.61958  0.77255  0.48576  0.95510
      9   1.96339  4.34380  3.33529  2.93093  3.15025  3.38869  3.78609  2.87118  2.86578  2.58630  3.59053  3.27645  3.90125  3.22255  3.17887  2.75913  2.87837  2.64791  4.69809  2.27305      9 - -
          2.68618  4.42225  2.77519  2.73123  3.46354  2.40513  3.72494  3.29354  2.67741  2.69355  4.24690  2.90347  2.73739  3.18146  2.89801  2.37887  2.77519  2.98518  4.58477  3.61503
          0.03351  3.80839  4.53074  0.61958  0.77255  0.48576  0.95510
     10   2.58929  4.36940  3.24976  3.14188  4.28221  0.83523  4.26473  3.86748  3.31425  3.52941  4.50578  3.41443  3.75846  3.64375  3.55601  2.75963  3.06560  3.40832  5.39294  4.38245     10 - -
          2.68618  4.42225  2.77519  2.73123  3.46354  2.40513  3.72494  3.29354  2.67741  2.69355  4.24690  2.90347  2.73739  3.18146  2.89801  2.37887  2.77519  2.98518  4.58477  3.61503
          0.03351  3.80839  4.53074  0.61958  0.77255  0.48576  0.95510
     11   2.58929  4.36940  3.24976  3.14188  4.28221  0.83523  4.26473  3.86748  3.31425  3.52941  4.50578  3.41443  3.75846  3.64375  3.55601  2.75963  3.06560  3.40832  5.39294  4.38245     11 - -
          2.68618  4.42225  2.77519  2.73123  3.46354  2.40513  3.72494  3.29354  2.67741  2.69355  4.24690  2.90347  2.73739  3.18146  2.89801  2.37887  2.77519  2.98518  4.58477  3.61503
          0.03351  3.80839  4.53074  0.61958  0.77255  0.48576  0.95510
     12   2.58929  4.36940  3.24976  3.14188  4.28221  0.83523  4.26473  3.86748  3.31425  3.52941  4.50578  3.41443  3.75846  3.64375  3.55601  2.75963  3.06560  3.40832  5.39294  4.38245     12 - -
          2.68618  4.42225  2.77519  2.73123  3.46354  2.40513  3.72494  3.29354  2.67741  2.69355  4.24690  2.90347  2.73739  3.18146  2.89801  2.37887  2.77519  2.98518  4.58477  3.61503
          0.03351  3.80839  4.53074  0.61958  0.77255  0.48576  0.95510
     13   2.38088  4.22532  3.37373  3.12452  3.91469  3.06626  4.14640  3.03411  3.06620  2.89981  3.95571  3.34319  3.76550  3.46463  3.32709  2.58160  1.28546  2.73596  5.35824  4.13176     13 - -
          2.68618  4.42225  2.77519  2.73123  3.46354  2.40513  3.72494  3.29354  2.67741  2.69355  4.24690  2.90347  2.73739  3.18146  2.89801  2.37887  2.77519  2.98518  4.58477  3.61503
          0.03351  3.80839  4.53074  0.61958  0.77255  0.48576  0.95510
     14   3.08469  4.56681  4.08583  3.72691  3.11381  3.89935  4.40279  2.31622  3.49522  0.95845  3.15956  4.00841  4.34677  3.87896  3.68117  3.46490  3.38246  2.33662  4.96833  3.67637     14 - -
          2.68618  4.42225  2.77519  2.73123  3.46354  2.40513  3.72494  3.29354  2.67741  2.69355  4.24690  2.90347  2.73739  3.18146  2.89801  2.37887  2.77519  2.98518  4.58477  3.61503
          0.03351  3.80839  4.53074  0.61958  0.77255  0.48576  0.95510
     15   3.08469  4.56681  4.08583  3.72691  3.11381  3.89935  4.40279  2.31622  3.49522  0.95845  3.15956  4.00841  4.34677  3.87896  3.68117  3.46490  3.38246  2.33662  4.96833  3.67637     15 - -
          2.68618  4.42225  2.77519  2.73123  3.46354  2.40513  3.72494  3.29354  2.67741  2.69355  4.24690  2.90347  2.73739  3.18146  2.89801  2.37887  2.77519  2.98518  4.58477  3.61503
          0.03351  3.80839  4.53074  0.61958  0.77255  0.48576  0.95510
     16   3.17889  4.60008  4.15032  3.85387  1.12282  3.88119  3.85245  2.71188  3.76280  2.09750  3.45251  3.94779  4.34224  3.94887  3.89833  3.45132  3.48052  2.69761  4.12292  2.49894     16 - -
          2.68618  4.42225  2.77519  2.73123  3.46354  2.40513  3.72494  3.29354  2.67741  2.69355  4.24690  2.90347  2.73739  3.18146  2.89801  2.37887  2.77519  2.98518  4.58477  3.61503
          0.03351  3.80839  4.53074  0.61958  0.77255  0.48576  0.95510
     17   2.89992  4.99376  2.46525  1.12027  4.33240  3.23467  3.81790  3.77361  2.69052  3.40180  4.38024  2.90101  3.83668  3.03593  3.09149  2.88987  3.20420  3.46469  5.51622  4.24017     17 - -
          2.68618  4.42225  2.77519  2.73123  3.46354  2.40513  3.72494  3.29354  2.67741  2.69355  4.24690  2.90347  2.73739  3.18146  2.89801  2.37887  2.77519  2.98518  4.58477  3.61503
          0.03351  3.80839  4.53074  0.61958  0.77255  0.48576  0.95510
     18   2.75784  4.31972  4.03530  3.69790  3.50486  3.65597  4.51118  2.05876  3.56463  2.20413  3.48128  3.89758  4.22110  3.92973  3.78302  3.15664  3.12163  1.11004  5.27795  4.00490     18 - -
          2.68618  4.42225  2.77519  2.73123  3.46354  2.40513  3.72494  3.29354  2.67741  2.69355  4.24690  2.90347  2.73739  3.18146  2.89801  2.37887  2.77519  2.98518  4.58477  3.61503
          0.03351  3.80839  4.53074  0.61958  0.77255  0.48576  0.95510
     19   3.23357  4.63032  3.99599  3.68726  2.60690  3.66065  3.82592  3.25571  3.41132  2.66106  3.89235  3.84955  4.17341  3.80241  3.55053  3.43778  3.53106  3.14428  1.02517  2.61260     19 - -
          2.68618  4.42225  2.77519  2.73123  3.46354  2.40513  3.72494  3.29354  2.67741  2.69355  4.24690  2.90347  2.73739  3.18146  2.89801  2.37887  2.77519  2.98518  4.58477  3.61503
          0.03351  3.80839  4.53074  0.61958  0.77255  0.48576  0.95510
     20   2.89992  4.99376  2.46525  1.12027  4.33240  3.23467  3.81790  3.77361  2.69052  3.40180  4.38024  2.90101  3.83668  3.03593  3.09149  2.88987  3.20420  3.46469  5.51622  4.24017     20 - -
          2.68618  4.42225  2.77519  2.73123  3.46354  2.40513  3.72494  3.29354  2.67741  2.69355  4.24690  2.90347  2.73739  3.18146  2.89801  2.37887  2.77519  2.98518  4.58477  3.61503
          0.03351  3.80839  4.53074  0.61958  0.77255  0.48576  0.95510
     21   2.58929  4.36940  3.24976  3.14188  4.28221  0.83523  4.26473  3.86748  3.31425  3.52941  4.50578  3.41443  3.75846  3.64375  3.55601  2.75963  3.06560  3.40832  5.39294  4.38245     21 - -
          2.68618  4.42225  2.77519  2.73123  3.46354  2.40513  3.72494  3.29354  2.67741  2.69355  4.24690  2.90347  2.73739  3.18146  2.89801  2.37887  2.77519  2.98518  4.58477  3.61503
          0.03351  3.80839  4.53074  0.61958  0.77255  0.48576  0.95510
     22   2.93567  4.77649  3.42005  2.94650  4.11486  3.43409  3.78227  3.65333  2.21804  3.18106  4.18431  3.31043  3.94105  3.00701  1.08112  3.02376  3.20684  3.38040  5.22475  4.05755     22 - -
          2.68618  4.42225  2.77519  2.73123  3.46354  2.40513  3.72494  3.29354  2.67741  2.69355  4.24690  2.90347  2.73739  3.18146  2.89801  2.37887  2.77519  2.98518  4.58477  3.61503
          0.03351  3.80839  4.53074  0.61958  0.77255  0.48576  0.95510
     23   2.61072  4.63399  3.00539  2.60008  4.07742  3.30730  3.69690  3.36459  1.82887  3.05141  3.94871  3.03552  3.81738  2.88343  2.61747  2.69412  2.14601  3.05666  5.31531  4.04961     23 - -
          2.68618  4.42225  2.77519  2.73123  3.46354  2.40513  3.72494  3.29354  2.67741  2.69355  4.24690  2.90347  2.73739  3.18146  2.89801  2.37887  2.77519  2.98518  4.58477  3.61503
          0.03351  3.80839  4.53074  0.61958  0.77255  0.48576  0.95510
     24   2.93567  4.77649  3.42005  2.94650  4.11486  3.43409  3.78227  3.65333  2.21804  3.18106  4.18431  3.31043  3.94105  3.00701  1.08112  3.02376  3.20684  3.38040  5.22475  4.05755     24 - -
          2.68618  4.42225  2.77519  2.73123  3.46354  2.40513  3.72494  3.29354  2.67741  2.69355  4.24690  2.90347  2.73739  3.18146  2.89801  2.37887  2.77519  2.98518  4.58477  3.61503
          0.03351  3.80839  4.53074  0.61958  0.77255  0.48576  0.95510
     25   3.23357  4.63032  3.99599  3.68726  2.60690  3.66065  3.82592  3.25571  3.41132  2.66106  3.89235  3.84955  4.17341  3.80241  3.55053  3.43778  3.53106  3.14428  1.02517  2.61260     25 - -
          2.68618  4.42225  2.77519  2.73123  3.46354  2.40513  3.72494  3.29354  2.67741  2.69355  4.24690  2.90347  2.73739  3.18146  2.89801  2.37887  2.77519  2.98518  4.58477  3.61503
          0.03351  3.80839  4.53074  0.61958  0.77255  0.48576  0.95510
     26   1.55961  4.11229  3.20270  2.98050  4.17280  1.87248  4.10658  3.50586  3.08941  3.26350  4.13288  3.18217  3.61631  3.38742  3.39812  2.35635  2.66245  3.01815  5.51903  4.30630     26 - -
          2.68618  4.42225  2.77519  2.73123  3.46354  2.40513  3.72494  3.29354  2.67741  2.69355  4.24690  2.90347  2.73739  3.18146  2.89801  2.37887  2.77519  2.98518  4.58477  3.61503
          0.03351  3.80839  4.53074  0.61958  0.77255  0.48576  0.95510
     27   3.08469  4.56681  4.08583  3.72691  3.11381  3.89935  4.40279  2.31622  3.49522  0.95845  3.15956  4.00841  4.34677  3.87896  3.68117  3.46490  3.38246  2.33662  4.96833  3.67637     27 - -
          2.68618  4.42225  2.77519  2.73123  3.46354  2.40513  3.72494  3.29354  2.67741  2.69355  4.24690  2.90347  2.73739  3.18146  2.89801  2.37887  2.77519  2.98518  4.58477  3.61503
          0.03351  3.80839  4.53074  0.61958  0.77255  0.48576  0.95510
     28   2.93567  4.77649  3.42005  2.94650  4.11486  3.43409  3.78227  3.65333  2.21804  3.18106  4.18431  3.31043  3.94105  3.00701  1.08112  3.02376  3.20684  3.38040  5.22475  4.05755     28 - -
          2.68618  4.42225  2.77519  2.73123  3.46354  2.40513  3.72494  3.29354  2.67741  2.69355  4.24690  2.90347  2.73739  3.18146  2.89801  2.37887  2.77519  2.98518  4.58477  3.61503
          0.03351  3.80839  4.53074  0.61958  0.77255  0.48576  0.95510
     29   3.08469  4.56681  4.08583  3.72691  3.11381  3.89935  4.40279  2.31622  3.49522  0.95845  3.15956  4.00841  4.34677  3.87896  3.68117  3.46490  3.38246  2.33662  4.96833  3.67637     29 - -
          2.68618  4.42225  2.77519  2.73123  3.46354  2.40513  3.72494  3.29354  2.67741  2.69355  4.24690  2.90347  2.73739  3.18146  2.89801  2.37887  2.77519  2.98518  4.58477  3.61503
          0.03351  3.80839  4.53074  0.61958  0.77255  0.48576  0.95510
     30   2.92923  4.75570  3.06737  2.82225  3.24301  3.39609  1.28522  3.62204  2.66722  3.12353  4.16260  3.23362  3.94584  3.18806  2.93608  3.00091  3.23101  3.35853  4.70870  3.19598     30 - -
          2.68618  4.42225  2.77519  2.73123  3.46354  2.40513  3.72494  3.29354  2.67741  2.69355  4.24690  2.90347  2.73739  3.18146  2.89801  2.37887  2.77519  2.98518  4.58477  3.61503
          0.03351  3.80839  4.53074  0.61958  0.77255  0.48576  0.95510
     31   3.08469  4.56681  4.08583  3.72691  3.11381  3.89935  4.40279  2.31622  3.49522  0.95845  3.15956  4.00841  4.34677  3.87896  3.68117  3.46490  3.38246  2.33662  4.96833  3.67637     31 - -
          2.68618  4.42225  2.77519  2.73123  3.46354  2.40513  3.72494  3.29354  2.67741  2.69355  4.24690  2.90347  2.73739  3.18146  2.89801  2.37887  2.77519  2.98518  4.58477  3.61503
          0.03351  3.80839  4.53074  0.61958  0.77255  0.48576  0.95510
     32   2.38088  4.22532  3.37373  3.12452  3.91469  3.06626  4.14640  3.03411  3.06620  2.89981  3.95571  3.34319  3.76550  3.46463  3.32709  2.58160  1.28546  2.73596  5.35824  4.13176     32 - -
          2.68618  4.42225  2.77519  2.73123  3.46354  2.40513  3.72494  3.29354  2.67741  2.69355  4.24690  2.90347  2.73739  3.18146  2.89801  2.37887  2.77519  2.98518  4.58477  3.61503
          0.03351  3.80839  4.53074  0.61958  0.77255  0.48576  0.95510
     33   2.78734  5.08666  2.45271  1.77632  4.36507  3.27692  3.63219  3.82039  2.36357  3.35758  4.22682  2.78858  3.80402  2.08025  2.75323  2.74929  3.04110  3.47523  5.53029  4.16733     33 - -
          2.68618  4.42225  2.77519  2.73123  3.46354  2.40513  3.72494  3.29354  2.67741  2.69355  4.24690  2.90347  2.73739  3.18146  2.89801  2.37887  2.77519  2.98518  4.58477  3.61503
          0.03351  3.80839  4.53074  0.61958  0.77255  0.48576  0.95510
     34   3.08469  4.56681  4.08583  3.72691  3.11381  3.89935  4.40279  2.31622  3.49522  0.95845  3.15956  4.00841  4.34677  3.87896  3.68117  3.46490  3.38246  2.33662  4.96833  3.67637     34 - -
          2.68618  4.42225  2.77519  2.73123  3.46354  2.40513  3.72494  3.29354  2.67741  2.69355  4.24690  2.90347  2.73739  3.18146  2.89801  2.37887  2.77519  2.98518  4.58477  3.61503
          0.03351  3.80839  4.53074  0.61958  0.77255  0.48576  0.95510
     35   2.28599  4.20474  3.15313  2.96740  4.01316  2.93592  4.07832  3.52777  3.03676  3.25353  4.18606  3.20153  3.66974  3.39147  3.32378  1.19199  2.76159  3.07699  5.39114  4.09669     35 - -
          2.68618  4.42225  2.77519  2.73123  3.46354  2.40513  3.72494  3.29354  2.67741  2.69355  4.24690  2.90347  2.73739  3.18146  2.89801  2.37887  2.77519  2.98518  4.58477  3.61503
          0.03351  3.80839  4.53074  0.61958  0.77255  0.48576  0.95510
     36   2.89992  4.99376  2.46525  1.12027  4.33240  3.23467  3.81790  3.77361  2.69052  3.40180  4.38024  2.90101  3.83668  3.03593  3.09149  2.88987  3.20420  3.46469  5.51622  4.24017     36 - -
          2.68618  4.42225  2.77519  2.73123  3.46354  2.40513  3.72494  3.29354  2.67741  2.69355  4.24690  2.90347  2.73739  3.18146  2.89801  2.37887  2.77519  2.98518  4.58477  3.61503
          0.03351  3.80839  4.53074  0.61958  0.77255  0.48576  0.95510
     37   2.93567  4.77649  3.42005  2.94650  4.11486  3.43409  3.78227  3.65333  2.21804  3.18106  4.18431  3.31043  3.94105  3.00701  1.08112  3.02376  3.20684  3.38040  5.22475  4.05755     37 - -
          2.68618  4.42225  2.77519  2.73123  3.46354  2.40513  3.72494  3.29354  2.67741  2.69355  4.24690  2.90347  2.73739  3.18146  2.89801  2.37887  2.77519  2.98518  4.58477  3.61503
          0.03351  3.80839  4.53074  0.61958  0.77255  0.48576  0.95510
     38   2.89992  4.99376  2.46525  1.12027  4.33240  3.23467  3.81790  3.77361  2.69052  3.40180  4.38024  2.90101  3.83668  3.03593  3.09149  2.88987  3.20420  3.46469  5.51622  4.24017     38 - -
          2.68618  4.42225  2.77519  2.73123  3.46354  2.40513  3.72494  3.29354  2.67741  2.69355  4.24690  2.90347  2.73739  3.18146  2.89801  2.37887  2.77519  2.98518  4.58477  3.61503
          0.03351  3.80839  4.53074  0.61958  0.77255  0.48576  0.95510
     39   2.93567  4.77649  3.42005  2.94650  4.11486  3.43409  3.78227  3.65333  2.21804  3.18106  4.18431  3.31043  3.94105  3.00701  1.08112  3.02376  3.20684  3.38040  5.22475  4.05755     39 - -
          2.68618  4.42225  2.77519  2.73123  3.46354  2.40513  3.72494  3.29354  2.67741  2.69355  4.24690  2.90347  2.73739  3.18146  2.89801  2.37887  2.77519  2.98518  4.58477  3.61503
          0.03351  3.80839  4.53074  0.61958  0.77255  0.48576  0.95510
     40   1.64145  4.10330  3.40007  3.08571  3.99488  2.96477  4.11225  3.06863  3.06292  2.97811  3.92389  3.26676  3.67739  3.39975  3.35571  2.41431  1.87374  2.71012  5.42600  4.20762     40 - -
          2.68618  4.42225  2.77519  2.73123  3.46354  2.40513  3.72494  3.29354  2.67741  2.69355  4.24690  2.90347  2.73739  3.18146  2.89801  2.37887  2.77519  2.98518  4.58477  3.61503
          0.03351  3.80839  4.53074  0.61958  0.77255  0.48576  0.95510
     41   2.58929  4.36940  3.24976  3.14188  4.28221  0.83523  4.26473  3.86748  3.31425  3.52941  4.50578  3.41443  3.75846  3.64375  3.55601  2.75963  3.06560  3.40832  5.39294  4.38245     41 - -
          2.68618  4.42225  2.77519  2.73123  3.46354  2.40513  3.72494  3.29354  2.67741  2.69355  4.24690  2.90347  2.73739  3.18146  2.89801  2.37887  2.77519  2.98518  4.58477  3.61503
          0.03351  3.80839  4.53074  0.61958  0.77255  0.48576  0.95510
     42   3.08469  4.56681  4.08583  3.72691  3.11381  3.89935  4.40279  2.31622  3.49522  0.95845  3.15956  4.00841  4.34677  3.87896  3.68117  3.46490  3.38246  2.33662  4.96833  3.67637     42 - -
          2.68618  4.42225  2.77519  2.73123  3.46354  2.40513  3.72494  3.29354  2.67741  2.69355  4.24690  2.90347  2.73739  3.18146  2.89801  2.37887  2.77519  2.98518  4.58477  3.61503
          0.03351  3.80839  4.53074  0.61958  0.77255  0.48576  0.95510
     43   2.75784  4.31972  4.03530  3.69790  3.50486  3.65597  4.51118  2.05876  3.56463  2.20413  3.48128  3.89758  4.22110  3.92973  3.78302  3.15664  3.12163  1.11004  5.27795  4.00490     43 - -
          2.68618  4.42225  2.77519  2.73123  3.46354  2.40513  3.72494  3.29354  2.67741  2.69355  4.24690  2.90347  2.73739  3.18146  2.89801  2.37887  2.77519  2.98518  4.58477  3.61503
          0.03351  3.80839  4.53074  0.61958  0.77255  0.48576  0.95510
     44   2.28599  4.20474  3.15313  2.96740  4.01316  2.93592  4.07832  3.52777  3.03676  3.25353  4.18606  3.20153  3.66974  3.39147  3.32378  1.19199  2.76159  3.07699  5.39114  4.09669     44 - -
          2.68618  4.42225  2.77519  2.73123  3.46354  2.40513  3.72494  3.29354  2.67741  2.69355  4.24690  2.90347  2.73739  3.18146  2.89801  2.37887  2.77519  2.98518  4.58477  3.61503
          0.03351  3.80839  4.53074  0.61958  0.77255  0.48576  0.95510
     45   2.93567  4.77649  3.42005  2.94650  4.11486  3.43409  3.78227  3.65333  2.21804  3.18106  4.18431  3.31043  3.94105  3.00701  1.08112  3.02376  3.20684  3.38040  5.22475  4.05755     45 - -
          2.68618  4.42225  2.77519  2.73123  3.46354  2.40513  3.72494  3.29354  2.67741  2.69355  4.24690  2.90347  2.73739  3.18146  2.89801  2.37887  2.77519  2.98518  4.58477  3.61503
          0.03351  3.80839  4.53074  0.61958  0.77255  0.48576  0.95510
     46   3.17889  4.60008  4.15032  3.85387  1.12282  3.88119  3.85245  2.71188  3.76280  2.09750  3.45251  3.94779  4.34224  3.94887  3.89833  3.45132  3.48052  2.69761  4.12292  2.49894     46 - -
          2.68618  4.42225  2.77519  2.73123  3.46354  2.40513  3.72494  3.29354  2.67741  2.69355  4.24690  2.90347  2.73739  3.18146  2.89801  2.37887  2.77519  2.98518  4.58477  3.61503
          0.03351  3.80839  4.53074  0.61958  0.77255  0.48576  0.95510
     47   2.67118  4.43758  3.27171  3.10268  4.10073  3.12878  4.18431  3.63096  3.15473  3.26429  4.31243  3.41512  0.95588  3.54553  3.40634  2.83701  3.10805  3.28352  5.30361  4.22102     47 - -
          2.68618  4.42225  2.77519  2.73123  3.46354  2.40513  3.72494  3.29354  2.67741  2.69355  4.24690  2.90347  2.73739  3.18146  2.89801  2.37887  2.77519  2.98518  4.58477  3.61503
          0.03351  3.80839  4.53074  0.61958  0.77255  0.48576  0.95510
     48   1.81834  4.16529  3.73073  3.34128  3.68946  3.28979  4.25595  2.35774  3.26343  2.49573  3.60465  3.53346  3.92153  3.59410  3.53676  2.71431  2.83100  1.65500  5.30566  4.07483     48 - -
          2.68618  4.42225  2.77519  2.73123  3.46354  2.40513  3.72494  3.29354  2.67741  2.69355  4.24690  2.90347  2.73739  3.18146  2.89801  2.37887  2.77519  2.98518  4.58477  3.61503
          0.03351  3.80839  4.53074  0.61958  0.77255  0.48576  0.95510
     49   2.84515  5.33192  1.63324  1.59553  4.61823  3.15218  3.68668  4.10871  2.68268  3.64845  4.51129  2.63260  3.76503  2.85793  3.25017  2.74721  3.13270  3.70932  5.81128  4.34069     49 - -
          2.68618  4.42225  2.77519  2.73123  3.46354  2.40513  3.72494  3.29354  2.67741  2.69355  4.24690  2.90347  2.73739  3.18146  2.89801  2.37887  2.77519  2.98518  4.58477  3.61503
          0.03351  3.80839  4.53074  0.61958  0.77255  0.48576  0.95510
     50   2.93567  4.77649  3.42005  2.94650  4.11486  3.43409  3.78227  3.65333  2.21804  3.18106  4.18431  3.31043  3.94105  3.00701  1.08112  3.02376  3.20684  3.38040  5.22475  4.05755     50 - -
          2.68618  4.42225  2.77519  2.73123  3.46354  2.40513  3.72494  3.29354  2.67741  2.69355  4.24690  2.90347  2.73739  3.18146  2.89801  2.37887  2.77519  2.98518  4.58477  3.61503
          0.03351  3.80839  4.53074  0.61958  0.77255  0.48576  0.95510
[truncated: 5,843,294 more chars]
